# Supplementary material for: Annual and Seasonal Changes in Parasitism Rates by Hadronotus Pennsylvanicus (Hymenoptera: Scelionidae) on the Squash Bug Anasa Tristis (Hemiptera: Coreidae) in Squash Fields: Implications for Augmentative Releases
Source: Insects. 2022 Oct 26;13(11):984. doi: 10.3390/insects13110984 (PMC9693398; doi:10.3390/insects13110984)
Supplement: Supplementary file 1 [file insects-13-00984-s001.zip]

Archive with 1 entries (1 files):
- insects-1939602-supplementary.xlsx
