# Supplementary material for: Annual and Seasonal Changes in Parasitism Rates by Hadronotus Pennsylvanicus (Hymenoptera: Scelionidae) on the Squash Bug Anasa Tristis (Hemiptera: Coreidae) in Squash Fields: Implications for Augmentative Releases
Source: Insects. 2022 Oct 26;13(11):984. doi: 10.3390/insects13110984 (PMC9693398; doi:10.3390/insects13110984)
Supplement: Supplementary file 1 [file insects-13-00984-s001.zip › insects-1939602-supplementary.xlsx]

## Sheet: egg parasitism 6 yrs 2016-2021
TABLE S1.	Supplementary Information: raw data
Cornelius, M.L.; Vinyard, B.T.; Weber, D.C. Annual and Seasonal Changes in Parasitism Rates by Hadronotus pennsylvanicus (Hymenoptera: Scelionidae) on the Squash Bug Anasa tristis (Hemiptera: Coreidae) in Squash Fields: Implications for Augmentative Releases
				percentages-->	0.100162	0.00917553	0.109337
			sums from below	37709	3777	346	4123
Planting date	Year	sample week	squash bug (Anasa) species	eggs in mass	Hadronotus pennsylvanicus	Ooencyrtus anasae	total eggs parasitized
June	2016	July wk 1	tristis	11	0	0	0
June	2016	July wk 1	tristis	2	0	0	0
June	2016	July wk 1	tristis	11	0	0	0
June	2016	July wk 1	tristis	13	0	0	0
June	2016	July wk 1	tristis	10	0	0	0
June	2016	July wk 1	tristis	31	0	0	0
June	2016	July wk 1	tristis	16	0	0	0
June	2016	July wk 1	tristis	12	0	0	0
June	2016	July wk 2	tristis	16	0	0	0
June	2016	July wk 2	tristis	9	0	0	0
June	2016	July wk 2	tristis	22	0	0	0
June	2016	July wk 2	tristis	4	0	0	0
June	2016	July wk 2	tristis	3	0	0	0
June	2016	July wk 2	tristis	14	0	0	0
June	2016	July wk 2	tristis	7	1	0	1
June	2016	July wk 2	tristis	13	0	0	0
June	2016	July wk 2	tristis	24	0	0	0
June	2016	July wk 2	tristis	12	0	0	0
June	2016	July wk 2	tristis	2	0	0	0
June	2016	July wk 2	tristis	12	0	0	0
June	2016	July wk 2	tristis	10	0	0	0
June	2016	July wk 2	tristis	11	0	0	0
June	2016	July wk 2	tristis	18	0	0	0
June	2016	July wk 2	tristis	10	0	0	0
June	2016	July wk 2	tristis	11	0	0	0
June	2016	July wk 2	tristis	12	0	0	0
June	2016	July wk 2	tristis	11	0	0	0
June	2016	July wk 2	tristis	12	0	0	0
June	2016	July wk 2	tristis	6	0	0	0
June	2016	July wk 2	tristis	2	0	0	0
June	2016	July wk 2	tristis	15	0	0	0
June	2016	July wk 2	tristis	8	0	0	0
June	2016	July wk 2	tristis	12	0	0	0
June	2016	July wk 2	tristis	24	0	0	0
June	2016	July wk 2	tristis	19	0	0	0
June	2016	July wk 2	tristis	11	0	0	0
June	2016	July wk 2	tristis	26	0	0	0
June	2016	July wk 2	tristis	12	0	0	0
June	2016	July wk 2	tristis	14	0	0	0
June	2016	July wk 2	tristis	22	0	0	0
June	2016	July wk 2	tristis	17	0	0	0
June	2016	July wk 2	tristis	13	0	0	0
June	2016	July wk 2	tristis	8	0	0	0
June	2016	July wk 2	tristis	19	0	0	0
June	2016	July wk 2	tristis	28	0	0	0
June	2016	July wk 2	tristis	14	0	0	0
June	2016	July wk 2	tristis	11	0	0	0
June	2016	July wk 2	tristis	6	0	0	0
June	2016	July wk 2	tristis	12	0	0	0
June	2016	July wk 2	tristis	14	0	0	0
June	2016	July wk 2	tristis	4	0	0	0
June	2016	July wk 2	tristis	2	0	0	0
June	2016	July wk 2	tristis	14	0	0	0
June	2016	July wk 2	tristis	12	0	0	0
June	2016	July wk 2	tristis	24	0	0	0
June	2016	July wk 2	tristis	13	0	0	0
June	2016	July wk 2	tristis	2	0	0	0
June	2016	July wk 2	tristis	19	0	0	0
June	2016	July wk 2	tristis	12	0	0	0
June	2016	July wk 2	tristis	30	0	0	0
June	2016	July wk 2	tristis	20	0	0	0
June	2016	July wk 2	tristis	21	0	0	0
June	2016	July wk 2	tristis	18	0	0	0
June	2016	July wk 2	tristis	11	0	0	0
June	2016	July wk 2	tristis	14	8	0	8
June	2016	July wk 2	tristis	17	0	0	0
June	2016	July wk 2	tristis	39	0	0	0
June	2016	July wk 2	tristis	14	0	0	0
June	2016	July wk 2	tristis	9	0	0	0
June	2016	July wk 2	tristis	16	0	0	0
June	2016	July wk 2	tristis	6	0	0	0
June	2016	July wk 2	tristis	4	0	0	0
June	2016	July wk 2	tristis	23	0	0	0
June	2016	July wk 2	tristis	12	0	0	0
June	2016	July wk 2	tristis	6	0	0	0
June	2016	July wk 2	tristis	12	0	0	0
June	2016	July wk 2	tristis	15	0	0	0
June	2016	July wk 2	tristis	12	0	0	0
June	2016	July wk 2	tristis	41	0	0	0
June	2016	July wk 2	tristis	15	0	0	0
June	2016	July wk 2	tristis	26	0	0	0
June	2016	July wk 2	tristis	5	0	0	0
June	2016	July wk 2	tristis	13	0	0	0
June	2016	July wk 2	tristis	19	0	0	0
June	2016	July wk 2	tristis	10	0	0	0
June	2016	July wk 2	tristis	9	0	0	0
June	2016	July wk 2	tristis	19	0	0	0
June	2016	July wk 2	tristis	6	0	0	0
June	2016	July wk 3	tristis	9	9	0	9
June	2016	July wk 3	tristis	18	0	0	0
June	2016	July wk 3	tristis	24	2	0	2
June	2016	July wk 3	tristis	13	0	0	0
June	2016	July wk 3	tristis	19	0	0	0
June	2016	July wk 3	tristis	30	0	0	0
June	2016	July wk 3	tristis	14	0	0	0
June	2016	July wk 3	tristis	16	0	0	0
June	2016	July wk 3	tristis	20	0	0	0
June	2016	July wk 3	tristis	18	0	0	0
June	2016	July wk 3	tristis	13	0	0	0
June	2016	July wk 3	tristis	23	0	0	0
June	2016	July wk 3	tristis	9	0	0	0
June	2016	July wk 3	tristis	2	2	0	2
June	2016	July wk 3	tristis	14	0	0	0
June	2016	July wk 3	tristis	8	0	0	0
June	2016	July wk 3	tristis	24	0	0	0
June	2016	July wk 3	tristis	13	0	0	0
June	2016	July wk 3	tristis	9	0	0	0
June	2016	July wk 3	tristis	15	0	0	0
June	2016	July wk 3	tristis	9	0	0	0
June	2016	July wk 3	tristis	11	0	0	0
June	2016	July wk 3	tristis	7	2	0	2
June	2016	July wk 3	tristis	12	0	0	0
June	2016	July wk 3	tristis	6	0	0	0
June	2016	July wk 3	tristis	16	0	0	0
June	2016	July wk 3	tristis	16	0	0	0
June	2016	July wk 3	tristis	4	0	0	0
June	2016	July wk 3	tristis	28	0	0	0
June	2016	July wk 3	tristis	41	0	0	0
June	2016	July wk 3	tristis	10	0	0	0
June	2016	July wk 3	tristis	22	0	2	2
June	2016	July wk 3	tristis	28	0	0	0
June	2016	July wk 3	tristis	14	0	0	0
June	2016	July wk 3	tristis	17	0	0	0
June	2016	July wk 3	tristis	16	0	0	0
June	2016	July wk 3	tristis	21	0	0	0
June	2016	July wk 3	tristis	8	0	0	0
June	2016	July wk 3	tristis	18	0	0	0
June	2016	July wk 3	tristis	16	0	0	0
June	2016	July wk 3	tristis	12	0	0	0
June	2016	July wk 3	tristis	22	0	0	0
June	2016	July wk 3	tristis	15	0	0	0
June	2016	July wk 3	tristis	17	0	0	0
June	2016	July wk 3	tristis	25	0	0	0
June	2016	July wk 3	tristis	11	0	0	0
June	2016	July wk 3	tristis	26	0	3	3
June	2016	July wk 3	tristis	17	0	0	0
June	2016	July wk 3	tristis	8	0	0	0
June	2016	July wk 3	tristis	12	0	0	0
June	2016	July wk 3	tristis	21	0	0	0
June	2016	July wk 3	tristis	13	0	0	0
June	2016	July wk 3	tristis	15	0	0	0
June	2016	July wk 3	tristis	6	0	6	6
June	2016	July wk 3	tristis	7	0	0	0
June	2016	July wk 3	tristis	17	0	0	0
June	2016	July wk 3	tristis	12	0	0	0
June	2016	July wk 3	tristis	19	0	0	0
June	2016	July wk 3	tristis	15	0	0	0
June	2016	July wk 3	tristis	32	0	0	0
June	2016	July wk 3	tristis	13	0	0	0
June	2016	July wk 3	tristis	7	0	0	0
June	2016	July wk 3	tristis	22	0	0	0
June	2016	July wk 3	tristis	23	0	0	0
June	2016	July wk 3	tristis	33	0	0	0
June	2016	July wk 3	tristis	19	0	0	0
June	2016	July wk 3	tristis	27	0	0	0
June	2016	July wk 3	tristis	11	0	0	0
June	2016	July wk 3	tristis	19	0	0	0
June	2016	July wk 3	tristis	8	0	0	0
June	2016	July wk 3	tristis	18	0	0	0
June	2016	July wk 3	tristis	18	0	0	0
June	2016	July wk 3	tristis	15	0	0	0
June	2016	July wk 3	tristis	13	0	0	0
June	2016	July wk 3	tristis	14	0	0	0
June	2016	July wk 3	tristis	10	0	0	0
June	2016	July wk 3	tristis	11	0	0	0
June	2016	July wk 3	tristis	4	0	0	0
June	2016	July wk 3	tristis	7	0	0	0
June	2016	July wk 3	tristis	20	0	0	0
June	2016	July wk 3	tristis	11	0	0	0
June	2016	July wk 3	tristis	6	0	0	0
June	2016	July wk 3	tristis	10	0	0	0
June	2016	July wk 3	tristis	12	0	0	0
June	2016	July wk 3	tristis	13	0	0	0
June	2016	July wk 3	tristis	13	0	0	0
June	2016	July wk 3	tristis	21	2	0	2
June	2016	July wk 3	tristis	9	6	0	6
June	2016	July wk 3	tristis	18	0	0	0
June	2016	July wk 3	tristis	15	3	0	3
June	2016	July wk 3	tristis	3	0	0	0
June	2016	July wk 3	tristis	9	0	0	0
June	2016	July wk 3	tristis	10	0	0	0
June	2016	July wk 3	tristis	15	0	0	0
June	2016	July wk 3	tristis	11	2	0	2
June	2016	July wk 3	tristis	5	0	0	0
June	2016	July wk 3	tristis	18	0	0	0
June	2016	July wk 3	tristis	10	0	0	0
June	2016	July wk 3	tristis	21	0	0	0
June	2016	July wk 3	tristis	8	0	0	0
June	2016	July wk 3	tristis	5	0	0	0
June	2016	July wk 3	tristis	14	0	0	0
June	2016	July wk 3	tristis	18	9	0	9
June	2016	July wk 3	tristis	11	0	0	0
June	2016	July wk 3	tristis	13	0	0	0
June	2016	July wk 3	tristis	12	0	0	0
June	2016	July wk 3	tristis	19	0	0	0
June	2016	July wk 3	tristis	25	7	0	7
June	2016	July wk 3	tristis	18	7	0	7
June	2016	July wk 3	tristis	17	4	0	4
June	2016	July wk 3	tristis	12	0	0	0
June	2016	July wk 3	tristis	26	0	0	0
June	2016	July wk 3	tristis	15	0	0	0
June	2016	July wk 3	tristis	14	0	0	0
June	2016	July wk 3	tristis	10	0	0	0
June	2016	July wk 3	tristis	11	0	0	0
June	2016	July wk 3	tristis	11	0	0	0
June	2016	July wk 3	tristis	12	0	0	0
June	2016	July wk 3	tristis	12	0	0	0
June	2016	July wk 3	tristis	9	3	0	3
June	2016	July wk 3	tristis	35	0	0	0
June	2016	July wk 3	tristis	19	0	0	0
June	2016	July wk 3	tristis	12	0	0	0
June	2016	July wk 3	tristis	19	0	0	0
June	2016	July wk 3	tristis	15	0	0	0
June	2016	July wk 3	tristis	19	4	0	4
June	2016	July wk 3	tristis	16	0	0	0
June	2016	July wk 3	tristis	18	0	0	0
June	2016	July wk 3	tristis	13	0	0	0
June	2016	July wk 3	tristis	23	0	0	0
June	2016	July wk 3	tristis	30	0	0	0
June	2016	July wk 3	tristis	12	0	0	0
June	2016	July wk 3	tristis	20	0	0	0
June	2016	July wk 3	tristis	10	0	0	0
June	2016	July wk 3	tristis	26	0	0	0
June	2016	July wk 3	tristis	13	0	0	0
June	2016	July wk 3	tristis	9	0	0	0
June	2016	July wk 3	tristis	18	0	0	0
June	2016	July wk 4	tristis	20	17	0	17
June	2016	July wk 4	tristis	16	0	0	0
June	2016	July wk 4	tristis	19	17	0	17
June	2016	July wk 4	tristis	12	1	0	1
June	2016	July wk 4	tristis	24	0	10	10
June	2016	July wk 4	tristis	24	20	0	20
June	2016	July wk 4	tristis	22	0	0	0
June	2016	July wk 4	tristis	15	1	0	1
June	2016	July wk 4	tristis	11	2	0	2
June	2016	July wk 4	tristis	13	0	0	0
June	2016	July wk 4	tristis	9	0	3	3
June	2016	July wk 4	tristis	17	0	0	0
June	2016	July wk 4	tristis	19	7	0	7
June	2016	July wk 4	tristis	14	12	0	12
June	2016	July wk 4	tristis	42	2	0	2
June	2016	July wk 4	tristis	27	0	0	0
June	2016	July wk 4	tristis	3	0	0	0
June	2016	July wk 4	tristis	9	0	0	0
June	2016	July wk 4	tristis	2	0	0	0
June	2016	July wk 4	tristis	5	0	0	0
June	2016	July wk 4	tristis	22	0	0	0
June	2016	July wk 4	tristis	14	0	0	0
June	2016	July wk 4	tristis	24	0	7	7
June	2016	July wk 4	tristis	21	0	4	4
June	2016	July wk 4	tristis	23	0	0	0
June	2016	July wk 4	tristis	13	0	0	0
June	2016	July wk 4	tristis	20	0	0	0
June	2016	July wk 4	tristis	17	0	7	7
June	2016	July wk 4	tristis	25	0	0	0
June	2016	July wk 4	tristis	15	0	0	0
June	2016	July wk 4	tristis	14	0	0	0
June	2016	July wk 4	tristis	16	0	0	0
June	2016	July wk 4	tristis	12	0	0	0
June	2016	July wk 4	tristis	13	0	0	0
June	2016	July wk 4	tristis	14	0	0	0
June	2016	July wk 4	tristis	21	0	0	0
June	2016	July wk 4	tristis	9	0	0	0
June	2016	July wk 4	tristis	21	0	0	0
June	2016	July wk 4	tristis	15	0	0	0
June	2016	July wk 4	tristis	12	0	0	0
June	2016	July wk 4	tristis	14	0	5	5
June	2016	July wk 4	tristis	15	0	0	0
June	2016	July wk 4	tristis	13	0	0	0
June	2016	July wk 4	tristis	13	13	0	13
June	2016	July wk 4	tristis	29	0	0	0
June	2016	July wk 4	tristis	33	5	0	5
June	2016	July wk 4	tristis	22	0	0	0
June	2016	July wk 4	tristis	18	0	0	0
June	2016	July wk 4	tristis	18	0	0	0
June	2016	July wk 4	tristis	19	0	0	0
June	2016	July wk 4	tristis	13	0	7	7
June	2016	July wk 4	tristis	20	0	0	0
June	2016	July wk 4	tristis	18	0	0	0
June	2016	July wk 4	tristis	1	0	0	0
June	2016	July wk 4	tristis	18	0	0	0
June	2016	July wk 4	tristis	9	0	0	0
June	2016	July wk 4	tristis	26	0	0	0
June	2016	July wk 4	tristis	23	0	4	4
June	2016	July wk 4	tristis	23	0	0	0
June	2016	July wk 4	tristis	7	0	0	0
June	2016	July wk 4	tristis	26	0	0	0
June	2016	July wk 4	tristis	23	0	0	0
June	2016	July wk 4	tristis	14	1	0	1
June	2016	July wk 4	tristis	31	2	9	11
June	2016	July wk 4	tristis	3	0	0	0
June	2016	July wk 4	tristis	44	0	0	0
June	2016	July wk 4	tristis	6	0	0	0
June	2016	July wk 4	tristis	34	0	4	4
June	2016	July wk 4	tristis	11	0	11	11
June	2016	July wk 4	tristis	7	0	7	7
June	2016	July wk 4	tristis	14	0	0	0
June	2016	July wk 4	tristis	15	0	2	2
June	2016	July wk 4	tristis	9	0	8	8
June	2016	July wk 4	tristis	35	0	0	0
June	2016	July wk 4	tristis	24	0	0	0
June	2016	July wk 4	tristis	34	0	0	0
June	2016	July wk 4	tristis	27	0	0	0
June	2016	July wk 4	tristis	27	0	0	0
June	2016	July wk 4	tristis	18	0	0	0
June	2016	July wk 4	tristis	3	3	0	3
June	2016	July wk 4	tristis	26	0	0	0
June	2016	July wk 4	tristis	15	0	0	0
June	2016	July wk 4	tristis	31	4	0	4
June	2016	July wk 4	tristis	15	0	0	0
June	2016	July wk 4	tristis	24	0	0	0
June	2016	July wk 4	tristis	17	0	0	0
June	2016	July wk 4	tristis	24	0	0	0
June	2016	July wk 4	tristis	3	0	0	0
June	2016	July wk 4	tristis	17	0	0	0
June	2016	July wk 4	tristis	17	9	0	9
June	2016	July wk 4	tristis	19	0	0	0
June	2016	July wk 4	tristis	10	0	0	0
June	2016	July wk 4	tristis	20	0	0	0
June	2016	July wk 4	tristis	20	10	0	10
June	2016	July wk 4	tristis	22	0	0	0
June	2016	July wk 4	tristis	22	1	0	1
June	2016	July wk 4	tristis	30	0	0	0
June	2016	July wk 4	tristis	22	0	0	0
June	2016	July wk 4	tristis	25	13	0	13
June	2016	July wk 4	tristis	6	1	0	1
June	2016	July wk 4	tristis	17	0	0	0
June	2016	July wk 4	tristis	16	0	3	3
June	2016	July wk 4	tristis	28	0	4	4
June	2016	July wk 4	tristis	12	0	2	2
June	2016	July wk 4	tristis	18	15	0	15
June	2016	July wk 4	tristis	24	0	15	15
June	2016	July wk 4	tristis	15	0	6	6
June	2016	July wk 4	tristis	18	0	7	7
June	2016	July wk 4	tristis	14	0	6	6
June	2016	July wk 4	tristis	15	0	0	0
June	2016	July wk 4	tristis	21	0	0	0
June	2016	July wk 4	tristis	14	13	0	13
June	2016	July wk 4	tristis	21	0	0	0
June	2016	July wk 4	tristis	24	0	0	0
June	2016	July wk 4	tristis	22	0	0	0
June	2016	July wk 4	tristis	14	0	0	0
June	2016	July wk 4	tristis	8	0	3	3
June	2016	July wk 4	tristis	11	3	8	11
June	2016	July wk 4	tristis	4	0	0	0
June	2016	July wk 4	tristis	6	0	0	0
June	2016	July wk 4	tristis	19	0	0	0
June	2016	July wk 4	tristis	22	0	18	18
June	2016	July wk 4	tristis	11	0	0	0
June	2016	July wk 4	tristis	19	0	0	0
June	2016	July wk 4	tristis	23	0	0	0
June	2016	July wk 4	tristis	21	0	0	0
June	2016	July wk 4	tristis	17	3	0	3
June	2016	July wk 4	tristis	28	0	0	0
June	2016	Aug wk 1	tristis	4	0	4	4
June	2016	Aug wk 1	tristis	23	0	0	0
June	2016	Aug wk 1	tristis	13	0	10	10
June	2016	Aug wk 1	tristis	21	21	0	21
June	2016	Aug wk 1	tristis	21	0	0	0
June	2016	Aug wk 1	tristis	25	0	0	0
June	2016	Aug wk 1	tristis	14	14	0	14
June	2016	Aug wk 1	tristis	21	0	0	0
June	2016	Aug wk 1	tristis	15	0	0	0
June	2016	Aug wk 1	tristis	3	0	0	0
June	2016	Aug wk 1	tristis	27	0	0	0
June	2016	Aug wk 1	tristis	26	12	0	12
June	2016	Aug wk 1	tristis	9	9	0	9
June	2016	Aug wk 1	tristis	11	0	0	0
June	2016	Aug wk 1	tristis	12	0	0	0
June	2016	Aug wk 1	tristis	29	0	0	0
June	2016	Aug wk 1	tristis	2	0	0	0
June	2016	Aug wk 1	tristis	30	1	0	1
June	2016	Aug wk 1	tristis	23	0	0	0
June	2016	Aug wk 1	tristis	11	11	0	11
June	2016	Aug wk 1	tristis	8	0	2	2
June	2016	Aug wk 1	tristis	16	0	0	0
June	2016	Aug wk 1	tristis	17	0	0	0
June	2016	Aug wk 1	tristis	21	0	0	0
June	2016	Aug wk 1	tristis	23	0	0	0
June	2016	Aug wk 1	tristis	14	8	0	8
June	2016	Aug wk 1	tristis	30	0	0	0
June	2016	Aug wk 1	tristis	15	0	0	0
June	2016	Aug wk 1	tristis	18	0	0	0
June	2016	Aug wk 1	tristis	10	0	5	5
June	2016	Aug wk 1	tristis	21	13	5	18
June	2016	Aug wk 1	tristis	16	0	0	0
June	2016	Aug wk 1	tristis	11	0	0	0
June	2016	Aug wk 1	tristis	12	3	0	3
June	2016	Aug wk 1	tristis	25	0	0	0
June	2016	Aug wk 1	tristis	9	0	0	0
June	2016	Aug wk 1	tristis	16	0	0	0
June	2016	Aug wk 1	tristis	24	20	0	20
June	2016	Aug wk 1	tristis	17	2	0	2
June	2016	Aug wk 1	tristis	14	0	0	0
June	2016	Aug wk 1	tristis	25	11	0	11
June	2016	Aug wk 1	tristis	15	6	0	6
June	2016	Aug wk 1	tristis	29	0	0	0
June	2016	Aug wk 1	tristis	34	22	0	22
June	2016	Aug wk 1	tristis	16	0	0	0
June	2016	Aug wk 1	tristis	16	0	0	0
June	2016	Aug wk 1	tristis	20	16	0	16
June	2016	Aug wk 1	tristis	14	0	0	0
June	2016	Aug wk 1	tristis	16	0	0	0
June	2016	Aug wk 1	tristis	34	0	0	0
June	2016	Aug wk 1	tristis	22	16	0	16
June	2016	Aug wk 1	tristis	24	8	0	8
June	2016	Aug wk 1	tristis	31	31	0	31
June	2016	Aug wk 1	tristis	16	0	0	0
June	2016	Aug wk 1	tristis	12	12	0	12
June	2016	Aug wk 1	tristis	20	7	0	7
June	2016	Aug wk 1	tristis	12	0	0	0
June	2016	Aug wk 1	tristis	15	0	0	0
June	2016	Aug wk 1	tristis	14	9	0	9
June	2016	Aug wk 1	tristis	20	14	0	14
June	2016	Aug wk 1	tristis	14	3	0	3
June	2016	Aug wk 1	tristis	12	11	0	11
June	2016	Aug wk 1	tristis	19	19	0	19
June	2016	Aug wk 1	tristis	21	20	0	20
June	2016	Aug wk 1	tristis	18	0	0	0
June	2016	Aug wk 1	tristis	27	5	0	5
June	2016	Aug wk 1	tristis	3	3	0	3
June	2016	Aug wk 1	tristis	15	0	0	0
June	2016	Aug wk 1	tristis	23	0	0	0
June	2016	Aug wk 1	tristis	12	0	0	0
June	2016	Aug wk 1	tristis	19	12	0	12
June	2016	Aug wk 1	tristis	16	0	0	0
June	2016	Aug wk 1	tristis	38	3	6	9
June	2016	Aug wk 1	tristis	29	8	0	8
June	2016	Aug wk 1	tristis	21	0	0	0
June	2016	Aug wk 1	tristis	22	7	0	7
June	2016	Aug wk 1	tristis	20	0	0	0
June	2016	Aug wk 1	tristis	14	2	0	2
June	2016	Aug wk 1	tristis	15	14	0	14
June	2016	Aug wk 1	tristis	6	6	0	6
June	2016	Aug wk 1	tristis	17	0	0	0
June	2016	Aug wk 1	tristis	15	0	0	0
June	2016	Aug wk 1	tristis	21	0	0	0
June	2016	Aug wk 1	tristis	26	0	0	0
June	2016	Aug wk 1	tristis	15	0	5	5
June	2016	Aug wk 1	tristis	25	0	18	18
June	2016	Aug wk 1	tristis	16	0	0	0
June	2016	Aug wk 1	tristis	30	0	0	0
June	2016	Aug wk 1	tristis	9	0	0	0
June	2016	Aug wk 1	tristis	29	0	0	0
June	2016	Aug wk 1	tristis	15	0	0	0
June	2016	Aug wk 1	tristis	7	0	0	0
June	2016	Aug wk 1	tristis	21	1	0	1
June	2016	Aug wk 1	tristis	14	1	0	1
June	2016	Aug wk 1	tristis	14	2	6	8
June	2016	Aug wk 1	tristis	19	0	0	0
June	2016	Aug wk 1	tristis	14	0	0	0
June	2016	Aug wk 1	tristis	15	1	0	1
June	2016	Aug wk 1	tristis	13	11	0	11
June	2016	Aug wk 1	tristis	15	13	0	13
June	2016	Aug wk 1	tristis	12	1	0	1
June	2016	Aug wk 1	tristis	21	3	0	3
June	2016	Aug wk 1	tristis	26	5	0	5
June	2016	Aug wk 1	tristis	22	4	0	4
June	2016	Aug wk 1	tristis	6	3	0	3
June	2016	Aug wk 1	tristis	30	0	0	0
June	2016	Aug wk 1	tristis	17	0	6	6
June	2016	Aug wk 1	tristis	22	0	0	0
June	2016	Aug wk 1	tristis	16	16	0	16
June	2016	Aug wk 1	tristis	16	0	0	0
June	2016	Aug wk 1	tristis	15	14	0	14
June	2016	Aug wk 1	tristis	11	3	0	3
June	2016	Aug wk 1	tristis	27	0	0	0
June	2016	Aug wk 1	tristis	22	1	0	1
June	2016	Aug wk 1	tristis	19	2	0	2
June	2016	Aug wk 1	tristis	16	0	0	0
June	2016	Aug wk 1	tristis	6	0	0	0
June	2016	Aug wk 1	tristis	21	0	0	0
June	2016	Aug wk 1	tristis	4	4	0	4
June	2016	Aug wk 1	tristis	4	3	0	3
June	2016	Aug wk 1	tristis	19	0	0	0
June	2016	Aug wk 1	tristis	20	0	0	0
June	2016	Aug wk 2	tristis	22	0	0	0
June	2016	Aug wk 2	tristis	6	0	0	0
June	2016	Aug wk 2	tristis	23	0	0	0
June	2016	Aug wk 2	tristis	19	0	0	0
June	2016	Aug wk 2	tristis	14	2	0	2
June	2016	Aug wk 2	tristis	9	0	0	0
June	2016	Aug wk 2	tristis	13	5	0	5
June	2016	Aug wk 2	tristis	15	0	0	0
June	2016	Aug wk 2	tristis	18	0	0	0
June	2016	Aug wk 2	tristis	6	0	0	0
June	2016	Aug wk 2	tristis	5	3	0	3
June	2016	Aug wk 2	tristis	28	0	0	0
June	2016	Aug wk 2	tristis	14	0	0	0
June	2016	Aug wk 2	tristis	18	0	0	0
June	2016	Aug wk 2	tristis	10	4	0	4
June	2016	Aug wk 2	tristis	18	0	0	0
June	2016	Aug wk 2	tristis	31	0	0	0
June	2016	Aug wk 2	tristis	16	0	0	0
June	2016	Aug wk 2	tristis	26	0	0	0
June	2016	Aug wk 2	tristis	30	0	0	0
June	2016	Aug wk 2	tristis	19	7	0	7
June	2016	Aug wk 2	tristis	12	0	0	0
June	2016	Aug wk 2	tristis	5	2	0	2
June	2016	Aug wk 2	tristis	27	26	0	26
June	2016	Aug wk 2	tristis	16	9	0	9
June	2016	Aug wk 2	tristis	3	1	0	1
June	2016	Aug wk 2	tristis	8	8	0	8
June	2016	Aug wk 2	tristis	15	0	0	0
June	2016	Aug wk 2	tristis	8	0	0	0
June	2016	Aug wk 2	tristis	12	0	0	0
June	2016	Aug wk 2	tristis	17	16	0	16
June	2016	Aug wk 2	tristis	18	4	0	4
June	2016	Aug wk 2	tristis	16	6	0	6
June	2016	Aug wk 2	tristis	21	0	0	0
June	2016	Aug wk 2	tristis	22	0	0	0
June	2016	Aug wk 2	tristis	10	0	0	0
June	2016	Aug wk 2	tristis	13	0	0	0
June	2016	Aug wk 2	tristis	13	0	0	0
June	2016	Aug wk 2	tristis	13	0	0	0
June	2016	Aug wk 2	tristis	15	10	2	12
June	2016	Aug wk 2	tristis	12	11	0	11
June	2016	Aug wk 2	tristis	13	0	0	0
June	2016	Aug wk 2	tristis	12	3	0	3
June	2016	Aug wk 2	tristis	14	2	0	2
June	2016	Aug wk 2	tristis	14	0	0	0
June	2016	Aug wk 2	tristis	19	0	0	0
June	2016	Aug wk 2	tristis	21	0	0	0
June	2016	Aug wk 2	tristis	24	0	0	0
June	2016	July wk 2	armiger	20	0	0	0
June	2016	July wk 2	armiger	9	0	0	0
June	2016	July wk 2	armiger	13	0	0	0
June	2016	July wk 3	armiger	10	0	0	0
June	2016	July wk 4	armiger	10	0	9	9
June	2016	July wk 4	armiger	2	0	0	0
June	2016	July wk 4	armiger	3	0	0	0
June	2016	July wk 4	armiger	6	0	0	0
June	2016	Aug wk 1	armiger	10	6	0	6
June	2016	Aug wk 2	armiger	14	0	0	0
June	2017	July wk 3	tristis	23	0	0	0
June	2017	July wk 3	tristis	26	0	0	0
June	2017	July wk 3	tristis	7	0	0	0
June	2017	July wk 3	tristis	16	0	0	0
June	2017	July wk 3	tristis	16	0	0	0
June	2017	July wk 3	tristis	17	3	0	3
June	2017	July wk 3	tristis	11	0	0	0
June	2017	July wk 3	tristis	19	0	0	0
June	2017	July wk 3	tristis	31	0	0	0
June	2017	July wk 3	tristis	18	0	0	0
June	2017	July wk 3	tristis	9	0	0	0
June	2017	July wk 3	tristis	10	0	0	0
June	2017	July wk 3	tristis	23	2	0	2
June	2017	July wk 3	tristis	19	19	0	19
June	2017	July wk 3	tristis	12	0	0	0
June	2017	July wk 3	tristis	14	0	0	0
June	2017	July wk 3	tristis	14	0	0	0
June	2017	July wk 3	tristis	30	0	0	0
June	2017	July wk 3	tristis	15	0	0	0
June	2017	July wk 3	tristis	18	0	0	0
June	2017	July wk 3	tristis	11	0	0	0
June	2017	July wk 3	tristis	7	0	0	0
June	2017	July wk 3	tristis	13	0	0	0
June	2017	July wk 3	tristis	31	0	0	0
June	2017	July wk 3	tristis	19	0	0	0
June	2017	July wk 3	tristis	10	0	0	0
June	2017	July wk 3	armiger	4	0	0	0
June	2017	July wk 3	armiger	15	0	0	0
June	2017	July wk 3	tristis	21	4	0	4
June	2017	July wk 3	tristis	17	0	0	0
June	2017	July wk 3	tristis	5	5	0	5
June	2017	July wk 3	tristis	34	0	0	0
June	2017	July wk 3	tristis	13	0	0	0
June	2017	July wk 3	tristis	21	0	0	0
June	2017	July wk 3	tristis	13	0	0	0
June	2017	July wk 3	tristis	14	0	0	0
June	2017	July wk 3	tristis	17	0	0	0
June	2017	July wk 3	tristis	21	0	0	0
June	2017	July wk 3	tristis	21	0	0	0
June	2017	July wk 3	tristis	16	0	0	0
June	2017	July wk 3	tristis	17	0	0	0
June	2017	July wk 3	tristis	16	0	0	0
June	2017	July wk 3	tristis	22	0	0	0
June	2017	July wk 3	tristis	15	0	0	0
June	2017	July wk 3	tristis	10	0	0	0
June	2017	July wk 3	tristis	10	0	0	0
June	2017	July wk 3	tristis	12	0	0	0
June	2017	July wk 3	tristis	12	0	0	0
June	2017	July wk 3	tristis	14	0	0	0
June	2017	July wk 3	tristis	8	0	0	0
June	2017	July wk 3	tristis	12	0	0	0
June	2017	July wk 3	tristis	28	5	0	5
June	2017	July wk 3	tristis	26	0	0	0
June	2017	July wk 3	tristis	32	0	0	0
June	2017	July wk 3	tristis	22	0	0	0
June	2017	July wk 3	tristis	15	0	0	0
June	2017	July wk 3	tristis	17	0	0	0
June	2017	July wk 3	tristis	13	0	0	0
June	2017	July wk 3	tristis	16	0	0	0
June	2017	July wk 3	tristis	12	0	0	0
June	2017	July wk 3	tristis	18	0	0	0
June	2017	July wk 3	tristis	33	0	0	0
June	2017	July wk 3	tristis	18	0	0	0
June	2017	July wk 3	tristis	15	0	0	0
June	2017	July wk 3	tristis	3	0	0	0
June	2017	July wk 3	tristis	22	0	0	0
June	2017	July wk 3	tristis	26	0	0	0
June	2017	July wk 3	tristis	12	6	0	6
June	2017	July wk 3	tristis	19	0	0	0
June	2017	July wk 3	tristis	30	0	0	0
June	2017	July wk 3	tristis	10	2	0	2
June	2017	July wk 3	tristis	11	0	0	0
June	2017	July wk 3	tristis	12	0	0	0
June	2017	July wk 3	tristis	24	3	0	3
June	2017	July wk 3	armiger	4	0	0	0
June	2017	July wk 3	tristis	10	0	0	0
June	2017	July wk 3	tristis	17	17	0	17
June	2017	July wk 3	tristis	16	0	0	0
June	2017	July wk 3	tristis	13	0	0	0
June	2017	July wk 3	tristis	17	0	0	0
June	2017	July wk 3	tristis	8	0	0	0
June	2017	July wk 3	tristis	15	0	0	0
June	2017	July wk 3	tristis	9	0	0	0
June	2017	July wk 3	tristis	9	0	0	0
June	2017	July wk 3	tristis	16	0	0	0
June	2017	July wk 3	tristis	24	0	0	0
June	2017	July wk 3	tristis	10	0	0	0
June	2017	July wk 3	tristis	12	6	0	6
June	2017	July wk 3	tristis	17	0	0	0
June	2017	July wk 3	tristis	7	0	0	0
June	2017	July wk 3	tristis	28	0	0	0
June	2017	July wk 3	tristis	9	0	0	0
June	2017	July wk 3	tristis	12	0	0	0
June	2017	July wk 3	tristis	7	0	0	0
June	2017	July wk 3	tristis	12	0	0	0
June	2017	July wk 3	tristis	11	0	0	0
June	2017	July wk 3	tristis	11	0	0	0
June	2017	July wk 3	tristis	17	0	0	0
June	2017	July wk 3	tristis	16	0	0	0
June	2017	July wk 3	tristis	10	0	0	0
June	2017	July wk 3	tristis	18	0	0	0
June	2017	July wk 3	tristis	9	0	0	0
June	2017	July wk 3	tristis	27	0	0	0
June	2017	July wk 3	tristis	23	0	0	0
June	2017	July wk 3	tristis	12	0	0	0
June	2017	July wk 3	armiger	13	0	0	0
June	2017	July wk 3	tristis	13	0	0	0
June	2017	July wk 3	tristis	14	0	0	0
June	2017	July wk 3	tristis	14	0	0	0
June	2017	July wk 3	tristis	16	0	0	0
June	2017	July wk 3	tristis	19	5	0	5
June	2017	July wk 3	tristis	18	6	0	6
June	2017	July wk 3	tristis	22	0	0	0
June	2017	July wk 3	tristis	5	0	0	0
June	2017	July wk 3	tristis	14	0	0	0
June	2017	July wk 3	tristis	5	0	0	0
June	2017	July wk 3	tristis	10	0	0	0
June	2017	July wk 3	tristis	19	0	3	3
June	2017	July wk 3	tristis	15	0	0	0
June	2017	July wk 3	tristis	14	0	0	0
June	2017	July wk 3	tristis	24	0	0	0
June	2017	July wk 3	tristis	17	2	0	2
June	2017	July wk 3	tristis	13	0	0	0
June	2017	July wk 3	tristis	19	0	0	0
June	2017	July wk 4	tristis	15	0	0	0
June	2017	July wk 4	tristis	7	7	0	7
June	2017	July wk 4	tristis	16	6	0	6
June	2017	July wk 4	tristis	9	0	0	0
June	2017	July wk 4	tristis	12	1	0	1
June	2017	July wk 4	tristis	26	0	0	0
June	2017	July wk 4	tristis	16	0	0	0
June	2017	July wk 4	tristis	21	0	0	0
June	2017	July wk 4	tristis	22	0	0	0
June	2017	July wk 4	tristis	37	9	0	9
June	2017	July wk 4	tristis	17	10	0	10
June	2017	July wk 4	tristis	12	9	1	10
June	2017	July wk 4	tristis	21	0	0	0
June	2017	July wk 4	tristis	8	0	0	0
June	2017	July wk 4	tristis	17	0	0	0
June	2017	July wk 4	tristis	7	0	0	0
June	2017	July wk 4	tristis	17	1	0	1
June	2017	July wk 4	tristis	26	3	0	3
June	2017	July wk 4	tristis	17	0	0	0
June	2017	July wk 4	tristis	19	0	0	0
June	2017	July wk 4	tristis	12	0	0	0
June	2017	July wk 4	tristis	24	1	0	1
June	2017	July wk 4	tristis	21	0	0	0
June	2017	July wk 4	tristis	18	0	0	0
June	2017	July wk 4	tristis	13	0	0	0
June	2017	July wk 4	armiger	4	0	4	4
June	2017	July wk 4	tristis	16	5	0	5
June	2017	July wk 4	tristis	25	0	0	0
June	2017	July wk 4	tristis	7	0	0	0
June	2017	July wk 4	tristis	12	0	0	0
June	2017	July wk 4	tristis	10	3	2	5
June	2017	July wk 4	tristis	19	0	0	0
June	2017	July wk 4	tristis	14	0	0	0
June	2017	July wk 4	tristis	33	1	0	1
June	2017	July wk 4	tristis	22	8	8	16
June	2017	July wk 4	tristis	38	0	0	0
June	2017	July wk 4	tristis	12	12	0	12
June	2017	July wk 4	tristis	7	0	2	2
June	2017	July wk 4	tristis	8	8	0	8
June	2017	July wk 4	tristis	12	9	0	9
June	2017	July wk 4	tristis	16	0	0	0
June	2017	July wk 4	tristis	15	0	0	0
June	2017	July wk 4	tristis	9	2	0	2
June	2017	July wk 4	tristis	12	0	0	0
June	2017	July wk 4	tristis	16	0	0	0
June	2017	July wk 4	tristis	18	0	0	0
June	2017	July wk 4	tristis	5	0	0	0
June	2017	July wk 4	tristis	12	0	0	0
June	2017	July wk 4	tristis	18	0	0	0
June	2017	July wk 4	tristis	18	0	0	0
June	2017	July wk 4	tristis	26	0	0	0
June	2017	July wk 4	tristis	16	0	0	0
June	2017	July wk 4	tristis	14	0	0	0
June	2017	July wk 4	tristis	31	0	0	0
June	2017	July wk 4	tristis	10	0	0	0
June	2017	July wk 4	tristis	28	0	0	0
June	2017	July wk 4	tristis	19	0	0	0
June	2017	July wk 4	tristis	13	0	0	0
June	2017	July wk 4	tristis	18	0	0	0
June	2017	July wk 4	tristis	10	0	0	0
June	2017	July wk 4	tristis	12	0	0	0
June	2017	July wk 4	tristis	18	0	0	0
June	2017	July wk 4	tristis	13	0	0	0
June	2017	July wk 4	tristis	11	0	0	0
June	2017	July wk 4	tristis	14	0	0	0
June	2017	July wk 4	tristis	21	0	0	0
June	2017	July wk 4	tristis	14	0	0	0
June	2017	July wk 4	tristis	17	0	0	0
June	2017	July wk 4	tristis	5	0	0	0
June	2017	July wk 4	tristis	6	0	0	0
June	2017	July wk 4	tristis	19	0	0	0
June	2017	July wk 4	tristis	12	0	0	0
June	2017	July wk 4	tristis	34	0	0	0
June	2017	July wk 4	tristis	29	0	0	0
June	2017	July wk 4	tristis	7	0	0	0
June	2017	July wk 4	tristis	33	0	0	0
June	2017	July wk 4	tristis	12	0	0	0
June	2017	July wk 4	tristis	33	0	0	0
June	2017	July wk 4	tristis	17	0	0	0
June	2017	July wk 4	tristis	15	0	0	0
June	2017	July wk 4	tristis	17	0	0	0
June	2017	July wk 4	tristis	15	0	0	0
June	2017	July wk 4	tristis	7	0	0	0
June	2017	July wk 4	tristis	3	0	0	0
June	2017	July wk 4	tristis	15	0	0	0
June	2017	July wk 4	tristis	13	0	0	0
June	2017	July wk 4	tristis	19	0	0	0
June	2017	July wk 4	tristis	17	0	0	0
June	2017	July wk 4	tristis	4	0	0	0
June	2017	July wk 4	tristis	5	0	0	0
June	2017	July wk 4	tristis	7	2	0	2
June	2017	July wk 4	tristis	15	0	0	0
June	2017	July wk 4	tristis	7	0	0	0
June	2017	July wk 4	tristis	14	0	0	0
June	2017	July wk 4	tristis	30	0	0	0
June	2017	July wk 4	tristis	9	0	0	0
June	2017	July wk 4	tristis	19	0	0	0
June	2017	July wk 4	tristis	9	0	0	0
June	2017	July wk 4	tristis	20	0	0	0
June	2017	July wk 4	tristis	26	0	0	0
June	2017	Aug wk 1	armiger	8	0	0	0
June	2017	Aug wk 1	tristis	18	16	0	16
June	2017	Aug wk 1	tristis	23	0	0	0
June	2017	Aug wk 1	tristis	41	4	0	4
June	2017	Aug wk 1	tristis	17	0	0	0
June	2017	Aug wk 1	tristis	11	0	0	0
June	2017	Aug wk 1	tristis	26	0	0	0
June	2017	Aug wk 1	tristis	21	0	0	0
June	2017	Aug wk 1	tristis	20	0	4	4
June	2017	Aug wk 1	tristis	39	23	0	23
June	2017	Aug wk 1	tristis	29	0	0	0
June	2017	Aug wk 1	tristis	14	0	0	0
June	2017	Aug wk 1	tristis	7	0	0	0
June	2017	Aug wk 1	tristis	15	0	0	0
June	2017	Aug wk 1	tristis	15	0	3	3
June	2017	Aug wk 1	tristis	18	17	0	17
June	2017	Aug wk 1	tristis	12	0	0	0
June	2017	Aug wk 1	tristis	26	0	0	0
June	2017	Aug wk 1	tristis	9	0	0	0
June	2017	Aug wk 1	tristis	11	8	0	8
June	2017	Aug wk 1	tristis	25	0	0	0
June	2017	Aug wk 1	tristis	33	26	0	26
June	2017	Aug wk 1	tristis	18	0	0	0
June	2017	Aug wk 1	tristis	20	0	0	0
June	2017	Aug wk 1	tristis	18	0	0	0
June	2017	Aug wk 1	tristis	24	0	0	0
June	2017	Aug wk 1	tristis	22	12	0	12
June	2017	Aug wk 1	tristis	19	0	3	3
June	2017	Aug wk 1	tristis	14	0	0	0
June	2017	Aug wk 1	tristis	14	0	0	0
June	2017	Aug wk 1	tristis	22	0	0	0
June	2017	Aug wk 1	tristis	15	0	0	0
June	2017	Aug wk 1	tristis	15	10	2	12
June	2017	Aug wk 1	tristis	12	0	0	0
June	2017	Aug wk 1	tristis	9	0	0	0
June	2017	Aug wk 1	tristis	23	0	0	0
June	2017	Aug wk 1	tristis	22	4	0	4
June	2017	Aug wk 1	tristis	16	0	0	0
June	2017	Aug wk 1	tristis	12	0	0	0
June	2017	Aug wk 1	tristis	20	0	0	0
June	2017	Aug wk 1	tristis	12	12	0	12
June	2017	Aug wk 1	tristis	14	0	0	0
June	2017	Aug wk 1	tristis	22	0	0	0
June	2017	Aug wk 1	tristis	15	0	0	0
June	2017	Aug wk 1	tristis	18	0	0	0
June	2017	Aug wk 1	tristis	18	0	0	0
June	2017	Aug wk 1	tristis	12	0	0	0
June	2017	Aug wk 1	tristis	19	0	0	0
June	2017	Aug wk 1	tristis	14	0	0	0
June	2017	Aug wk 1	tristis	13	0	0	0
June	2017	Aug wk 1	tristis	15	0	0	0
June	2017	Aug wk 1	tristis	9	0	0	0
June	2017	Aug wk 1	tristis	28	0	0	0
June	2017	Aug wk 1	tristis	39	0	0	0
June	2017	Aug wk 1	tristis	26	0	0	0
June	2017	Aug wk 1	tristis	10	0	0	0
June	2017	Aug wk 1	tristis	14	0	0	0
June	2017	Aug wk 1	tristis	10	0	0	0
June	2017	Aug wk 1	tristis	11	0	0	0
June	2017	Aug wk 1	tristis	15	0	0	0
June	2017	Aug wk 1	tristis	19	0	0	0
June	2017	Aug wk 1	armiger	8	0	0	0
June	2017	Aug wk 1	tristis	12	0	0	0
June	2017	Aug wk 1	tristis	6	0	0	0
June	2017	Aug wk 1	tristis	24	0	0	0
June	2017	Aug wk 1	tristis	22	0	0	0
June	2017	Aug wk 1	tristis	14	0	0	0
June	2017	Aug wk 1	tristis	30	0	0	0
June	2017	Aug wk 1	tristis	8	0	0	0
June	2017	Aug wk 1	tristis	19	0	0	0
June	2017	Aug wk 1	tristis	12	0	0	0
June	2017	Aug wk 1	tristis	21	0	0	0
June	2017	Aug wk 1	tristis	16	0	0	0
June	2017	Aug wk 1	tristis	14	0	0	0
June	2017	Aug wk 1	tristis	28	0	0	0
June	2017	Aug wk 1	tristis	2	2	0	2
June	2017	Aug wk 1	tristis	21	0	0	0
June	2017	Aug wk 1	tristis	23	0	0	0
June	2017	Aug wk 1	tristis	20	0	0	0
June	2017	Aug wk 1	tristis	17	0	0	0
June	2017	Aug wk 1	tristis	20	19	0	19
June	2017	Aug wk 1	tristis	17	11	0	11
June	2017	Aug wk 1	armiger	22	0	0	0
June	2017	Aug wk 2	tristis	6	0	0	0
June	2017	Aug wk 2	armiger	9	0	0	0
June	2017	Aug wk 2	tristis	11	7	0	7
June	2017	Aug wk 2	armiger	5	0	0	0
June	2017	Aug wk 2	armiger	9	0	0	0
June	2017	Aug wk 2	tristis	14	0	3	3
June	2017	Aug wk 2	tristis	14	0	0	0
June	2017	Aug wk 2	tristis	19	0	0	0
June	2017	Aug wk 2	tristis	21	0	0	0
June	2017	Aug wk 2	tristis	16	0	0	0
June	2017	Aug wk 2	tristis	24	0	0	0
June	2017	Aug wk 2	tristis	18	0	0	0
June	2017	Aug wk 2	tristis	15	15	0	15
June	2017	Aug wk 2	tristis	12	9	0	9
June	2017	Aug wk 2	tristis	29	1	0	1
June	2017	Aug wk 2	tristis	13	4	0	4
June	2017	Aug wk 2	tristis	20	0	0	0
June	2017	Aug wk 2	tristis	8	0	0	0
June	2017	Aug wk 2	tristis	19	0	0	0
June	2017	Aug wk 2	tristis	16	13	0	13
June	2017	Aug wk 2	tristis	15	0	0	0
June	2017	Aug wk 2	tristis	26	20	0	20
June	2017	Aug wk 2	tristis	26	0	0	0
June	2017	Aug wk 2	tristis	27	1	0	1
June	2017	Aug wk 2	tristis	28	0	0	0
June	2017	Aug wk 2	tristis	17	0	0	0
June	2017	Aug wk 2	tristis	27	0	0	0
June	2017	Aug wk 2	armiger	4	4	0	4
June	2017	Aug wk 2	armiger	17	0	0	0
June	2017	Aug wk 2	tristis	22	0	0	0
June	2017	Aug wk 2	tristis	24	0	0	0
June	2017	Aug wk 2	tristis	27	0	0	0
June	2017	Aug wk 2	tristis	21	0	0	0
June	2017	Aug wk 2	tristis	36	0	0	0
June	2017	Aug wk 2	tristis	18	0	0	0
June	2017	Aug wk 2	tristis	24	0	0	0
June	2017	Aug wk 2	tristis	22	0	0	0
June	2017	Aug wk 2	tristis	21	0	0	0
June	2017	Aug wk 2	tristis	12	1	0	1
June	2017	Aug wk 2	tristis	22	0	0	0
June	2017	Aug wk 2	tristis	18	0	0	0
June	2017	Aug wk 2	tristis	23	0	0	0
June	2017	Aug wk 2	tristis	14	0	0	0
June	2017	Aug wk 2	tristis	25	0	0	0
June	2017	Aug wk 2	tristis	31	0	0	0
June	2017	Aug wk 2	tristis	15	0	0	0
June	2017	Aug wk 2	tristis	37	0	0	0
June	2017	Aug wk 2	tristis	17	2	0	2
June	2017	Aug wk 2	tristis	14	0	0	0
June	2017	Aug wk 2	tristis	23	0	0	0
June	2017	Aug wk 2	tristis	44	0	0	0
June	2017	Aug wk 2	tristis	21	0	0	0
June	2017	Aug wk 2	tristis	31	0	0	0
June	2017	Aug wk 2	tristis	13	13	0	13
June	2017	Aug wk 2	tristis	32	0	0	0
June	2017	Aug wk 2	tristis	10	0	0	0
June	2017	Aug wk 2	tristis	43	0	0	0
June	2017	Aug wk 2	tristis	24	0	0	0
June	2017	Aug wk 2	tristis	14	0	0	0
June	2017	Aug wk 2	tristis	11	0	0	0
June	2017	Aug wk 2	tristis	14	0	0	0
June	2017	Aug wk 2	tristis	17	0	0	0
June	2017	Aug wk 2	tristis	12	0	8	8
June	2017	Aug wk 2	tristis	23	0	0	0
June	2017	Aug wk 2	tristis	16	0	0	0
June	2017	Aug wk 2	tristis	13	0	0	0
June	2017	Aug wk 2	tristis	10	0	0	0
June	2017	Aug wk 2	tristis	9	0	2	2
June	2017	Aug wk 2	tristis	32	0	0	0
June	2017	Aug wk 2	tristis	10	0	0	0
June	2017	Aug wk 2	tristis	32	0	0	0
June	2017	Aug wk 2	tristis	19	0	0	0
June	2017	Aug wk 2	tristis	21	0	0	0
June	2017	Aug wk 2	tristis	39	0	0	0
June	2017	Aug wk 2	tristis	17	0	0	0
June	2017	Aug wk 2	tristis	38	0	0	0
June	2017	Aug wk 2	tristis	17	0	0	0
June	2017	Aug wk 2	tristis	25	0	0	0
June	2017	Aug wk 2	tristis	24	0	0	0
June	2017	Aug wk 2	tristis	23	0	0	0
June	2017	Aug wk 2	tristis	30	0	0	0
June	2017	Aug wk 2	tristis	23	0	0	0
June	2017	Aug wk 2	tristis	30	8	4	12
June	2017	Aug wk 2	armiger	37	0	0	0
June	2017	Aug wk 2	tristis	27	0	0	0
June	2017	Aug wk 2	tristis	21	0	0	0
June	2017	Aug wk 2	tristis	10	10	0	10
June	2017	Aug wk 2	tristis	28	0	0	0
June	2017	Aug wk 2	tristis	10	0	0	0
June	2017	Aug wk 2	tristis	23	0	0	0
June	2017	Aug wk 2	tristis	17	0	3	3
June	2017	Aug wk 2	tristis	14	2	0	2
June	2017	Aug wk 2	tristis	25	4	0	4
June	2017	Aug wk 2	tristis	16	0	0	0
June	2017	Aug wk 2	armiger	9	0	0	0
June	2017	Aug wk 2	armiger	14	0	0	0
June	2017	Aug wk 2	tristis	22	0	0	0
June	2017	Aug wk 2	tristis	23	0	0	0
June	2017	Aug wk 2	tristis	16	0	0	0
June	2017	Aug wk 2	tristis	14	0	0	0
June	2017	Aug wk 2	tristis	21	0	0	0
June	2017	Aug wk 2	tristis	13	0	0	0
June	2017	Aug wk 2	tristis	22	0	0	0
June	2017	Aug wk 2	tristis	12	0	0	0
June	2017	Aug wk 2	tristis	15	0	0	0
June	2017	Aug wk 2	tristis	29	2	0	2
June	2017	Aug wk 2	tristis	21	0	0	0
June	2017	Aug wk 2	tristis	17	0	0	0
June	2017	Aug wk 2	tristis	30	0	0	0
June	2017	Aug wk 2	tristis	23	0	0	0
June	2017	Aug wk 2	tristis	14	6	0	6
June	2017	Aug wk 2	tristis	24	0	0	0
June	2017	Aug wk 2	tristis	23	0	0	0
June	2017	Aug wk 2	tristis	26	0	0	0
June	2017	Aug wk 2	tristis	27	0	0	0
June	2017	Aug wk 2	tristis	21	0	0	0
June	2017	Aug wk 2	tristis	13	0	0	0
June	2017	Aug wk 2	tristis	34	32	0	32
June	2017	Aug wk 2	tristis	16	0	0	0
June	2017	Aug wk 2	tristis	21	0	0	0
June	2017	Aug wk 2	tristis	28	0	0	0
June	2017	Aug wk 2	tristis	12	0	0	0
June	2017	Aug wk 2	tristis	15	0	0	0
June	2017	Aug wk 2	tristis	21	0	0	0
June	2017	Aug wk 2	tristis	20	0	0	0
June	2017	Aug wk 2	tristis	23	0	0	0
June	2017	Aug wk 2	armiger	12	0	12	12
June	2017	Aug wk 2	tristis	13	0	0	0
June	2017	Aug wk 2	tristis	28	0	0	0
June	2017	Aug wk 2	tristis	28	0	0	0
June	2017	Aug wk 2	tristis	17	0	0	0
June	2017	Aug wk 2	tristis	12	0	0	0
June	2017	Aug wk 2	tristis	13	0	0	0
June	2017	Aug wk 2	tristis	30	0	0	0
June	2017	Aug wk 2	tristis	15	0	0	0
June	2017	Aug wk 2	tristis	27	1	0	1
June	2017	Aug wk 2	tristis	14	0	0	0
June	2017	Aug wk 2	tristis	19	0	0	0
June	2017	Aug wk 2	tristis	25	0	0	0
June	2017	Aug wk 2	tristis	28	0	0	0
June	2017	Aug wk 2	tristis	14	0	0	0
June	2017	Aug wk 2	tristis	39	0	0	0
June	2018	July wk 2	armiger	13	0	0	0
June	2018	July wk 2	tristis	19	0	0	0
June	2018	July wk 2	tristis	10	0	0	0
June	2018	July wk 2	tristis	10	0	0	0
June	2018	July wk 2	tristis	17	0	0	0
June	2018	July wk 2	tristis	25	0	0	0
June	2018	July wk 2	tristis	23	0	0	0
June	2018	July wk 2	tristis	15	0	0	0
June	2018	July wk 2	tristis	21	0	0	0
June	2018	July wk 2	tristis	23	0	0	0
June	2018	July wk 2	tristis	13	0	0	0
June	2018	July wk 2	tristis	21	0	0	0
June	2018	July wk 2	tristis	14	0	0	0
June	2018	July wk 2	tristis	29	0	0	0
June	2018	July wk 2	tristis	17	0	0	0
June	2018	July wk 2	tristis	26	0	0	0
June	2018	July wk 2	tristis	16	0	0	0
June	2018	July wk 2	tristis	26	0	0	0
June	2018	July wk 2	tristis	15	0	0	0
June	2018	July wk 2	tristis	21	0	0	0
June	2018	July wk 2	tristis	23	0	0	0
June	2018	July wk 2	tristis	14	0	0	0
June	2018	July wk 2	tristis	10	0	0	0
June	2018	July wk 2	tristis	19	0	0	0
June	2018	July wk 2	tristis	19	0	0	0
June	2018	July wk 2	tristis	19	0	0	0
June	2018	July wk 2	tristis	18	0	0	0
June	2018	July wk 2	tristis	21	0	0	0
June	2018	July wk 2	tristis	14	0	0	0
June	2018	July wk 2	tristis	8	0	0	0
June	2018	July wk 2	tristis	15	0	0	0
June	2018	July wk 2	tristis	21	0	0	0
June	2018	July wk 2	tristis	14	0	0	0
June	2018	July wk 2	tristis	16	0	0	0
June	2018	July wk 2	tristis	19	0	0	0
June	2018	July wk 2	tristis	28	0	0	0
June	2018	July wk 2	tristis	18	0	0	0
June	2018	July wk 2	tristis	25	0	0	0
June	2018	July wk 2	tristis	29	0	0	0
June	2018	July wk 2	tristis	26	0	0	0
June	2018	July wk 2	tristis	19	0	0	0
June	2018	July wk 2	tristis	22	0	0	0
June	2018	July wk 2	tristis	24	0	0	0
June	2018	July wk 2	tristis	11	0	0	0
June	2018	July wk 2	tristis	17	0	0	0
June	2018	July wk 2	tristis	19	0	0	0
June	2018	July wk 2	tristis	22	0	0	0
June	2018	July wk 2	tristis	9	0	0	0
June	2018	July wk 2	tristis	18	0	0	0
June	2018	July wk 2	tristis	20	0	0	0
June	2018	July wk 2	tristis	22	0	0	0
June	2018	July wk 2	tristis	19	0	0	0
June	2018	July wk 2	tristis	38	0	0	0
June	2018	July wk 2	tristis	17	0	0	0
June	2018	July wk 2	tristis	12	0	0	0
June	2018	July wk 2	tristis	13	0	0	0
June	2018	July wk 2	tristis	15	0	0	0
June	2018	July wk 2	tristis	16	0	0	0
June	2018	July wk 2	tristis	17	0	0	0
June	2018	July wk 2	tristis	15	0	0	0
June	2018	July wk 2	tristis	26	0	0	0
June	2018	July wk 2	tristis	11	0	0	0
June	2018	July wk 2	tristis	12	0	0	0
June	2018	July wk 2	tristis	11	0	0	0
June	2018	July wk 2	tristis	20	0	0	0
June	2018	July wk 2	tristis	16	0	0	0
June	2018	July wk 3	tristis	30	0	0	0
June	2018	July wk 3	tristis	14	0	0	0
June	2018	July wk 3	tristis	4	0	0	0
June	2018	July wk 3	tristis	18	0	0	0
June	2018	July wk 3	tristis	10	0	0	0
June	2018	July wk 3	tristis	16	0	0	0
June	2018	July wk 3	tristis	19	0	0	0
June	2018	July wk 3	tristis	16	0	0	0
June	2018	July wk 3	tristis	10	0	0	0
June	2018	July wk 3	tristis	14	0	0	0
June	2018	July wk 3	tristis	13	0	0	0
June	2018	July wk 3	tristis	24	0	0	0
June	2018	July wk 3	tristis	12	0	0	0
June	2018	July wk 3	tristis	48	0	0	0
June	2018	July wk 3	tristis	13	0	0	0
June	2018	July wk 3	tristis	17	0	0	0
June	2018	July wk 3	tristis	40	0	0	0
June	2018	July wk 3	tristis	23	0	0	0
June	2018	July wk 3	tristis	21	0	0	0
June	2018	July wk 3	tristis	14	0	0	0
June	2018	July wk 3	tristis	14	0	0	0
June	2018	July wk 3	tristis	21	0	0	0
June	2018	July wk 3	tristis	19	0	0	0
June	2018	July wk 3	tristis	22	0	0	0
June	2018	July wk 3	tristis	24	0	0	0
June	2018	July wk 3	tristis	16	0	0	0
June	2018	July wk 3	tristis	20	0	0	0
June	2018	July wk 3	tristis	20	0	0	0
June	2018	July wk 3	tristis	28	0	0	0
June	2018	July wk 3	tristis	20	0	0	0
June	2018	July wk 3	tristis	24	0	0	0
June	2018	July wk 3	tristis	16	0	0	0
June	2018	July wk 3	tristis	22	2	0	2
June	2018	July wk 3	tristis	25	0	0	0
June	2018	July wk 3	tristis	9	0	0	0
June	2018	July wk 3	tristis	12	0	0	0
June	2018	July wk 3	tristis	19	0	0	0
June	2018	July wk 3	tristis	31	0	0	0
June	2018	July wk 3	tristis	39	0	0	0
June	2018	July wk 3	tristis	16	0	0	0
June	2018	July wk 3	tristis	26	0	0	0
June	2018	July wk 3	tristis	14	0	0	0
June	2018	July wk 3	tristis	19	0	0	0
June	2018	July wk 3	tristis	19	0	0	0
June	2018	July wk 3	tristis	20	0	0	0
June	2018	July wk 3	tristis	28	0	0	0
June	2018	July wk 3	tristis	22	0	0	0
June	2018	July wk 3	tristis	11	0	0	0
June	2018	July wk 3	tristis	14	14	0	14
June	2018	July wk 3	tristis	22	0	0	0
June	2018	July wk 3	tristis	13	5	0	5
June	2018	July wk 3	tristis	24	0	0	0
June	2018	July wk 3	tristis	21	0	0	0
June	2018	July wk 3	tristis	17	0	0	0
June	2018	July wk 3	tristis	21	0	0	0
June	2018	July wk 3	tristis	20	0	0	0
June	2018	July wk 3	tristis	16	0	0	0
June	2018	July wk 3	tristis	13	0	0	0
June	2018	July wk 3	tristis	28	0	0	0
June	2018	July wk 3	tristis	17	0	0	0
June	2018	July wk 3	tristis	18	0	0	0
June	2018	July wk 3	tristis	29	0	0	0
June	2018	July wk 3	tristis	24	0	0	0
June	2018	July wk 3	tristis	20	0	0	0
June	2018	July wk 3	tristis	17	0	0	0
June	2018	July wk 3	tristis	25	0	0	0
June	2018	July wk 3	tristis	15	0	0	0
June	2018	July wk 3	tristis	14	0	0	0
June	2018	July wk 3	tristis	15	0	0	0
June	2018	July wk 3	tristis	23	0	0	0
June	2018	July wk 4	tristis	18	0	0	0
June	2018	July wk 4	tristis	34	15	0	15
June	2018	July wk 4	tristis	26	0	0	0
June	2018	July wk 4	tristis	16	1	0	1
June	2018	July wk 4	tristis	29	0	0	0
June	2018	July wk 4	tristis	13	0	0	0
June	2018	July wk 4	tristis	25	0	0	0
June	2018	July wk 4	tristis	22	0	0	0
June	2018	July wk 4	tristis	26	0	0	0
June	2018	July wk 4	tristis	21	0	0	0
June	2018	July wk 4	tristis	13	0	0	0
June	2018	July wk 4	tristis	24	0	0	0
June	2018	July wk 4	tristis	26	0	0	0
June	2018	July wk 4	tristis	9	2	2	4
June	2018	July wk 4	tristis	18	0	0	0
June	2018	July wk 4	tristis	21	0	0	0
June	2018	July wk 4	tristis	12	0	0	0
June	2018	July wk 4	tristis	26	0	0	0
June	2018	July wk 4	tristis	22	0	0	0
June	2018	July wk 4	tristis	29	0	0	0
June	2018	July wk 4	tristis	33	0	0	0
June	2018	July wk 4	tristis	21	0	0	0
June	2018	July wk 4	tristis	22	0	0	0
June	2018	July wk 4	tristis	8	0	0	0
June	2018	July wk 4	tristis	21	0	0	0
June	2018	July wk 4	tristis	26	0	0	0
June	2018	July wk 4	tristis	26	0	0	0
June	2018	July wk 4	tristis	26	0	0	0
June	2018	July wk 4	tristis	32	0	0	0
June	2018	July wk 4	tristis	14	0	0	0
June	2018	July wk 4	tristis	26	0	0	0
June	2018	July wk 4	tristis	21	2	0	2
June	2018	July wk 4	tristis	18	0	0	0
June	2018	July wk 4	armiger	21	0	0	0
June	2018	July wk 4	armiger	4	0	0	0
June	2018	Aug wk 1	tristis	19	0	0	0
June	2018	Aug wk 1	tristis	19	0	0	0
June	2018	Aug wk 1	tristis	18	0	0	0
June	2018	Aug wk 1	tristis	21	0	0	0
June	2018	Aug wk 1	tristis	14	0	0	0
June	2018	Aug wk 1	tristis	16	0	0	0
June	2018	Aug wk 1	tristis	17	0	0	0
June	2018	Aug wk 1	tristis	10	0	0	0
June	2018	Aug wk 1	tristis	20	0	0	0
June	2018	Aug wk 1	tristis	38	0	0	0
June	2018	Aug wk 1	tristis	19	0	0	0
June	2018	Aug wk 1	tristis	10	7	0	7
June	2018	Aug wk 1	tristis	14	0	0	0
June	2018	Aug wk 1	tristis	14	0	0	0
June	2018	Aug wk 1	tristis	14	0	0	0
June	2018	Aug wk 1	armiger	8	0	0	0
June	2018	Aug wk 1	tristis	5	0	0	0
June	2018	Aug wk 1	tristis	22	0	0	0
June	2018	Aug wk 1	tristis	13	0	0	0
June	2018	Aug wk 1	tristis	32	0	0	0
June	2018	Aug wk 1	tristis	18	0	0	0
June	2018	Aug wk 1	tristis	15	0	0	0
June	2018	Aug wk 1	tristis	14	0	0	0
June	2018	Aug wk 1	tristis	14	0	0	0
June	2018	Aug wk 1	tristis	24	0	0	0
June	2018	Aug wk 1	tristis	19	0	0	0
June	2018	Aug wk 1	tristis	11	0	0	0
June	2018	Aug wk 1	tristis	15	0	0	0
June	2018	Aug wk 1	tristis	14	0	0	0
June	2018	Aug wk 1	tristis	14	0	0	0
June	2018	Aug wk 1	tristis	10	0	0	0
June	2018	Aug wk 1	tristis	10	0	0	0
June	2018	Aug wk 1	tristis	11	0	0	0
June	2018	Aug wk 1	tristis	16	0	0	0
June	2018	Aug wk 1	tristis	12	0	0	0
June	2018	Aug wk 1	tristis	5	0	0	0
June	2018	Aug wk 1	tristis	11	0	0	0
June	2018	Aug wk 1	tristis	15	0	0	0
June	2018	Aug wk 1	tristis	8	0	0	0
June	2018	Aug wk 1	tristis	15	0	0	0
June	2018	Aug wk 1	tristis	19	0	0	0
June	2018	Aug wk 1	tristis	24	0	0	0
June	2018	Aug wk 1	tristis	16	0	0	0
June	2018	Aug wk 1	tristis	19	0	0	0
June	2018	Aug wk 1	tristis	23	0	0	0
June	2018	Aug wk 1	tristis	68	0	0	0
June	2018	Aug wk 1	tristis	12	0	0	0
June	2018	Aug wk 1	tristis	15	0	0	0
June	2018	Aug wk 1	tristis	8	8	0	8
June	2018	Aug wk 1	tristis	21	0	0	0
June	2018	Aug wk 1	tristis	14	0	0	0
June	2018	Aug wk 1	tristis	14	12	0	12
June	2018	Aug wk 1	tristis	11	11	0	11
June	2018	Aug wk 1	tristis	20	0	0	0
June	2018	Aug wk 1	tristis	25	0	0	0
June	2018	Aug wk 1	tristis	23	0	0	0
June	2018	Aug wk 1	tristis	15	14	0	14
June	2018	Aug wk 1	tristis	21	0	0	0
June	2018	Aug wk 1	tristis	11	0	0	0
June	2018	Aug wk 1	tristis	11	0	0	0
June	2018	Aug wk 1	tristis	12	0	0	0
June	2018	Aug wk 1	tristis	19	0	0	0
June	2018	Aug wk 1	tristis	20	0	0	0
June	2018	Aug wk 1	tristis	26	0	0	0
June	2018	Aug wk 2	tristis	14	0	0	0
June	2018	Aug wk 2	tristis	24	0	0	0
June	2018	Aug wk 2	tristis	13	0	0	0
June	2018	Aug wk 2	tristis	20	2	0	2
June	2018	Aug wk 2	tristis	21	21	0	21
June	2018	Aug wk 2	tristis	29	0	0	0
June	2018	Aug wk 2	tristis	15	0	0	0
June	2018	Aug wk 2	tristis	10	0	0	0
June	2018	Aug wk 2	tristis	15	0	0	0
June	2018	Aug wk 2	tristis	25	0	0	0
June	2018	Aug wk 2	tristis	15	0	0	0
June	2018	Aug wk 2	tristis	23	0	0	0
June	2018	Aug wk 2	tristis	14	0	0	0
June	2018	Aug wk 2	tristis	19	0	0	0
June	2018	Aug wk 2	tristis	15	0	0	0
June	2018	Aug wk 2	tristis	27	0	0	0
June	2018	Aug wk 2	tristis	8	0	0	0
June	2018	Aug wk 2	tristis	6	0	0	0
June	2018	Aug wk 2	tristis	7	0	0	0
June	2018	Aug wk 2	tristis	18	0	0	0
June	2018	Aug wk 2	tristis	19	10	0	10
June	2018	Aug wk 2	tristis	36	0	0	0
June	2018	Aug wk 2	tristis	22	0	21	21
June	2018	Aug wk 2	tristis	22	0	0	0
June	2018	Aug wk 2	tristis	8	0	0	0
June	2018	Aug wk 2	tristis	18	0	0	0
June	2018	Aug wk 2	tristis	12	0	0	0
June	2018	Aug wk 2	tristis	19	0	0	0
June	2018	Aug wk 2	tristis	17	2	0	2
June	2018	Aug wk 2	tristis	20	12	0	12
June	2018	Aug wk 2	tristis	27	0	0	0
June	2018	Aug wk 2	tristis	31	11	0	11
June	2018	Aug wk 2	tristis	13	0	0	0
June	2018	Aug wk 2	tristis	21	0	0	0
June	2018	Aug wk 2	tristis	18	0	0	0
June	2018	Aug wk 2	tristis	23	0	0	0
June	2018	Aug wk 2	tristis	16	0	0	0
June	2018	Aug wk 2	tristis	20	0	0	0
June	2018	Aug wk 2	tristis	15	0	0	0
June	2018	Aug wk 2	tristis	11	10	0	10
June	2018	Aug wk 2	tristis	15	0	0	0
June	2018	Aug wk 2	tristis	18	0	0	0
June	2018	Aug wk 2	tristis	25	0	0	0
June	2018	Aug wk 2	tristis	13	3	0	3
June	2018	Aug wk 2	tristis	12	0	0	0
June	2018	Aug wk 2	tristis	19	0	0	0
June	2018	Aug wk 2	tristis	12	0	0	0
June	2018	Aug wk 2	tristis	13	0	0	0
June	2018	Aug wk 2	tristis	14	0	0	0
June	2018	Aug wk 2	tristis	7	0	0	0
June	2018	Aug wk 2	tristis	24	8	0	8
June	2018	Aug wk 2	tristis	9	9	0	9
June	2018	Aug wk 2	tristis	14	14	0	14
June	2018	Aug wk 2	tristis	11	10	0	10
June	2018	Aug wk 2	tristis	11	1	0	1
June	2018	Aug wk 2	tristis	13	0	0	0
June	2018	Aug wk 2	tristis	12	0	0	0
June	2018	Aug wk 2	tristis	22	17	0	17
June	2018	Aug wk 2	armiger	2	0	0	0
June	2018	Aug wk 2	armiger	7	0	0	0
June	2018	Aug wk 2	tristis	13	0	0	0
June	2018	Aug wk 2	tristis	8	1	0	1
June	2018	Aug wk 2	tristis	18	0	0	0
June	2018	Aug wk 2	tristis	8	0	0	0
June	2018	Aug wk 2	tristis	30	0	0	0
May	2019	July wk 1	tristis	24	0	0	0
May	2019	July wk 1	tristis	17	0	0	0
May	2019	July wk 1	tristis	26	1	0	1
May	2019	July wk 1	tristis	17	0	0	0
May	2019	July wk 1	tristis	12	0	0	0
May	2019	July wk 1	tristis	13	0	0	0
May	2019	July wk 1	tristis	16	0	0	0
May	2019	July wk 1	tristis	17	0	0	0
May	2019	July wk 1	tristis	17	1	0	1
May	2019	July wk 1	tristis	12	0	0	0
May	2019	July wk 1	tristis	13	0	0	0
May	2019	July wk 1	tristis	24	4	0	4
May	2019	July wk 1	tristis	16	0	2	2
May	2019	July wk 1	tristis	14	0	0	0
May	2019	July wk 1	tristis	18	2	0	2
May	2019	July wk 1	tristis	6	0	0	0
May	2019	July wk 1	tristis	8	0	0	0
May	2019	July wk 1	tristis	16	0	0	0
May	2019	July wk 1	tristis	15	0	0	0
May	2019	July wk 1	tristis	12	0	0	0
May	2019	July wk 1	tristis	12	0	0	0
May	2019	July wk 1	tristis	4	0	0	0
May	2019	July wk 1	tristis	29	0	0	0
May	2019	July wk 1	tristis	5	0	0	0
May	2019	July wk 1	tristis	12	2	0	2
May	2019	July wk 1	tristis	21	0	0	0
May	2019	July wk 1	tristis	17	0	0	0
May	2019	July wk 1	tristis	17	0	0	0
May	2019	July wk 1	tristis	5	0	0	0
May	2019	July wk 1	tristis	21	0	0	0
May	2019	July wk 1	tristis	11	0	0	0
May	2019	July wk 1	tristis	14	0	0	0
May	2019	July wk 1	tristis	14	0	0	0
May	2019	July wk 1	tristis	18	0	0	0
May	2019	July wk 1	tristis	21	0	0	0
May	2019	July wk 1	tristis	5	0	0	0
May	2019	July wk 1	tristis	12	0	0	0
May	2019	July wk 1	tristis	22	0	0	0
May	2019	July wk 1	tristis	12	0	0	0
May	2019	July wk 1	tristis	6	6	0	6
May	2019	July wk 1	tristis	2	1	0	1
May	2019	July wk 1	tristis	17	13	0	13
May	2019	July wk 1	tristis	14	0	0	0
May	2019	July wk 1	tristis	8	0	0	0
May	2019	July wk 1	tristis	10	0	0	0
May	2019	July wk 1	tristis	16	0	0	0
May	2019	July wk 1	tristis	13	0	0	0
May	2019	July wk 1	tristis	15	0	0	0
May	2019	July wk 1	tristis	26	0	0	0
May	2019	July wk 1	tristis	28	0	0	0
May	2019	July wk 1	tristis	11	0	0	0
May	2019	July wk 1	tristis	15	0	0	0
May	2019	July wk 2	tristis	7	0	0	0
May	2019	July wk 2	tristis	19	0	0	0
May	2019	July wk 2	tristis	6	0	0	0
May	2019	July wk 2	tristis	9	0	0	0
May	2019	July wk 2	tristis	25	0	0	0
May	2019	July wk 2	tristis	7	7	0	7
May	2019	July wk 2	tristis	14	0	0	0
May	2019	July wk 2	tristis	10	0	0	0
May	2019	July wk 2	tristis	7	0	0	0
May	2019	July wk 2	tristis	23	0	0	0
May	2019	July wk 2	tristis	14	0	0	0
May	2019	July wk 2	tristis	20	18	0	18
May	2019	July wk 2	tristis	15	6	0	6
May	2019	July wk 2	tristis	8	1	0	1
May	2019	July wk 2	tristis	18	0	0	0
May	2019	July wk 2	tristis	31	0	0	0
May	2019	July wk 2	tristis	10	2	0	2
May	2019	July wk 2	tristis	11	4	0	4
May	2019	July wk 2	tristis	14	8	0	8
May	2019	July wk 2	tristis	25	3	0	3
May	2019	July wk 2	tristis	8	3	0	3
May	2019	July wk 2	tristis	6	0	0	0
May	2019	July wk 2	tristis	18	7	0	7
May	2019	July wk 2	tristis	15	1	0	1
May	2019	July wk 2	tristis	22	9	0	9
May	2019	July wk 2	tristis	19	2	0	2
May	2019	July wk 2	tristis	6	0	0	0
May	2019	July wk 2	tristis	20	0	0	0
May	2019	July wk 2	tristis	13	0	0	0
May	2019	July wk 2	tristis	8	0	0	0
May	2019	July wk 2	tristis	25	10	0	10
May	2019	July wk 2	tristis	33	0	0	0
May	2019	July wk 2	tristis	12	0	0	0
May	2019	July wk 2	tristis	23	13	0	13
May	2019	July wk 2	tristis	5	0	0	0
May	2019	July wk 2	tristis	12	0	0	0
May	2019	July wk 2	tristis	10	9	0	9
May	2019	July wk 2	tristis	15	0	0	0
May	2019	July wk 2	tristis	23	0	0	0
May	2019	July wk 3	tristis	21	0	0	0
May	2019	July wk 3	tristis	22	3	0	3
May	2019	July wk 3	tristis	12	0	0	0
May	2019	July wk 3	tristis	18	0	0	0
May	2019	July wk 3	tristis	14	0	0	0
May	2019	July wk 3	tristis	23	0	0	0
May	2019	July wk 3	tristis	14	0	0	0
May	2019	July wk 3	tristis	27	0	0	0
May	2019	July wk 3	tristis	20	0	0	0
May	2019	July wk 3	tristis	18	1	0	1
May	2019	July wk 3	tristis	13	0	0	0
May	2019	July wk 3	tristis	15	0	0	0
May	2019	July wk 3	tristis	27	0	0	0
May	2019	July wk 3	tristis	1	1	0	1
May	2019	July wk 3	tristis	30	10	0	10
May	2019	July wk 3	tristis	26	0	0	0
May	2019	July wk 3	tristis	13	0	0	0
May	2019	July wk 3	tristis	17	0	0	0
May	2019	July wk 3	tristis	29	0	0	0
May	2019	July wk 3	tristis	7	0	0	0
May	2019	July wk 3	tristis	10	0	0	0
May	2019	July wk 3	tristis	36	0	0	0
May	2019	July wk 3	tristis	23	0	0	0
May	2019	July wk 3	tristis	19	0	0	0
May	2019	July wk 3	tristis	27	5	0	5
May	2019	July wk 3	tristis	33	0	0	0
May	2019	July wk 3	tristis	28	0	0	0
May	2019	July wk 3	tristis	25	0	0	0
May	2019	July wk 3	tristis	14	1	0	1
May	2019	July wk 3	tristis	25	0	0	0
May	2019	July wk 3	tristis	6	2	0	2
May	2019	July wk 3	tristis	14	0	0	0
May	2019	July wk 3	tristis	20	0	0	0
May	2019	July wk 3	tristis	32	0	0	0
May	2019	July wk 3	tristis	11	0	0	0
May	2019	July wk 3	tristis	16	2	0	2
May	2019	July wk 3	tristis	20	0	0	0
May	2019	July wk 3	tristis	13	0	0	0
May	2019	July wk 3	tristis	10	0	0	0
May	2019	July wk 3	tristis	12	0	0	0
May	2019	July wk 3	tristis	14	0	0	0
May	2019	July wk 3	tristis	11	0	0	0
May	2019	July wk 3	tristis	7	0	0	0
May	2019	July wk 3	tristis	22	0	0	0
May	2019	July wk 3	tristis	14	0	0	0
May	2019	July wk 3	tristis	21	0	0	0
May	2019	July wk 3	tristis	14	0	0	0
May	2019	July wk 3	tristis	21	10	0	10
May	2019	July wk 3	tristis	27	2	0	2
May	2019	July wk 3	tristis	19	1	0	1
May	2019	July wk 3	tristis	26	0	0	0
May	2019	July wk 3	tristis	16	0	0	0
May	2019	July wk 3	tristis	14	0	0	0
May	2019	July wk 3	tristis	14	0	0	0
May	2019	July wk 3	tristis	15	0	0	0
May	2019	July wk 3	tristis	14	0	0	0
May	2019	July wk 3	tristis	14	2	0	2
May	2019	July wk 3	tristis	18	0	0	0
May	2019	July wk 3	tristis	20	1	0	1
May	2019	July wk 3	tristis	22	0	0	0
May	2019	July wk 3	tristis	25	15	0	15
May	2019	July wk 3	tristis	14	4	0	4
May	2019	July wk 3	tristis	23	0	0	0
May	2019	July wk 3	tristis	12	2	0	2
May	2019	July wk 3	tristis	12	1	0	1
May	2019	July wk 3	tristis	8	8	0	8
May	2019	July wk 3	tristis	10	0	0	0
May	2019	July wk 3	tristis	19	9	0	9
May	2019	July wk 3	tristis	19	1	0	1
May	2019	July wk 3	tristis	23	17	0	17
May	2019	July wk 3	tristis	17	0	0	0
May	2019	July wk 3	tristis	13	13	0	13
May	2019	July wk 3	tristis	11	5	0	5
May	2019	July wk 3	tristis	19	0	0	0
May	2019	July wk 3	tristis	14	14	0	14
May	2019	July wk 3	tristis	21	16	0	16
May	2019	July wk 3	tristis	9	1	0	1
May	2019	July wk 3	tristis	4	1	0	1
May	2019	July wk 3	tristis	21	0	0	0
May	2019	July wk 3	tristis	9	4	0	4
May	2019	July wk 3	tristis	14	14	0	14
May	2019	July wk 3	tristis	25	15	1	16
May	2019	July wk 3	tristis	15	14	0	14
May	2019	July wk 3	tristis	21	1	0	1
May	2019	July wk 3	tristis	12	11	0	11
May	2019	July wk 3	tristis	17	17	0	17
May	2019	July wk 3	tristis	15	15	0	15
May	2019	July wk 3	tristis	14	12	0	12
May	2019	July wk 3	tristis	14	14	0	14
May	2019	July wk 3	tristis	17	16	0	16
May	2019	July wk 3	tristis	24	24	0	24
May	2019	July wk 3	tristis	11	3	0	3
May	2019	July wk 3	tristis	11	11	0	11
May	2019	July wk 3	tristis	17	15	0	15
May	2019	July wk 3	tristis	8	8	0	8
May	2019	July wk 3	tristis	20	18	0	18
May	2019	July wk 3	tristis	18	5	0	5
May	2019	July wk 3	tristis	15	0	0	0
May	2019	July wk 3	tristis	31	1	0	1
May	2019	July wk 3	tristis	10	0	0	0
May	2019	July wk 3	tristis	19	0	0	0
May	2019	July wk 3	tristis	13	0	0	0
May	2019	July wk 3	tristis	14	0	0	0
May	2019	July wk 3	tristis	6	6	0	6
May	2019	July wk 3	tristis	8	8	0	8
May	2019	July wk 3	tristis	24	24	0	24
May	2019	July wk 3	tristis	2	2	0	2
May	2019	July wk 3	tristis	1	1	0	1
May	2019	July wk 3	tristis	18	0	0	0
May	2019	July wk 3	tristis	17	16	0	16
May	2019	July wk 3	tristis	23	0	0	0
May	2019	July wk 3	tristis	15	0	0	0
May	2019	July wk 3	tristis	16	0	0	0
May	2019	July wk 3	tristis	9	0	0	0
May	2019	July wk 3	tristis	14	0	0	0
May	2019	July wk 3	tristis	26	0	0	0
May	2019	July wk 3	tristis	15	0	0	0
May	2019	July wk 3	tristis	18	0	0	0
May	2019	July wk 3	tristis	23	0	0	0
May	2019	July wk 3	tristis	16	0	0	0
May	2019	July wk 3	tristis	23	0	0	0
May	2019	July wk 3	tristis	15	0	0	0
May	2019	July wk 3	tristis	45	0	0	0
May	2019	July wk 3	tristis	8	0	0	0
May	2019	July wk 3	tristis	21	0	0	0
May	2019	July wk 3	tristis	14	0	0	0
May	2019	July wk 3	tristis	17	0	0	0
May	2019	July wk 3	tristis	16	0	0	0
May	2019	July wk 3	tristis	29	0	0	0
May	2019	July wk 3	tristis	17	0	0	0
May	2019	July wk 3	tristis	15	0	0	0
May	2019	July wk 3	tristis	14	0	0	0
May	2019	July wk 3	tristis	37	0	0	0
May	2019	July wk 3	tristis	17	0	0	0
May	2019	July wk 3	tristis	17	1	0	1
May	2019	July wk 3	tristis	18	0	0	0
May	2019	July wk 3	tristis	5	0	0	0
May	2019	July wk 3	tristis	19	2	0	2
May	2019	July wk 3	tristis	20	2	0	2
May	2019	July wk 3	tristis	15	0	0	0
May	2019	July wk 3	tristis	12	0	0	0
May	2019	July wk 3	tristis	20	0	0	0
May	2019	July wk 3	tristis	12	0	0	0
May	2019	July wk 3	tristis	12	0	0	0
May	2019	July wk 3	tristis	25	5	0	5
May	2019	July wk 3	tristis	22	0	0	0
May	2019	July wk 3	tristis	9	0	0	0
May	2019	July wk 3	tristis	18	0	0	0
May	2019	July wk 3	tristis	10	0	0	0
May	2019	July wk 3	tristis	15	0	0	0
May	2019	July wk 3	tristis	8	0	0	0
May	2019	July wk 3	tristis	12	0	0	0
May	2019	July wk 3	tristis	19	0	0	0
May	2019	July wk 3	tristis	7	0	0	0
May	2019	July wk 3	tristis	17	0	0	0
May	2019	July wk 3	tristis	22	0	0	0
May	2019	July wk 3	tristis	14	0	0	0
May	2019	July wk 3	tristis	16	0	0	0
May	2019	July wk 3	tristis	16	3	0	3
May	2019	July wk 3	tristis	19	0	0	0
May	2019	July wk 3	tristis	9	0	0	0
May	2019	July wk 3	tristis	13	0	0	0
May	2019	July wk 3	tristis	26	0	0	0
May	2019	July wk 3	tristis	18	0	0	0
May	2019	July wk 3	tristis	19	0	0	0
May	2019	July wk 3	tristis	12	2	0	2
May	2019	July wk 3	tristis	20	0	0	0
May	2019	July wk 3	tristis	17	0	0	0
May	2019	July wk 3	tristis	18	0	0	0
May	2019	July wk 3	tristis	21	0	0	0
May	2019	July wk 3	tristis	16	0	0	0
May	2019	July wk 3	tristis	12	4	0	4
May	2019	July wk 3	tristis	21	0	0	0
May	2019	July wk 3	tristis	21	0	0	0
May	2019	July wk 3	tristis	15	5	0	5
May	2019	July wk 3	tristis	14	14	0	14
May	2019	July wk 3	tristis	21	0	0	0
May	2019	July wk 3	tristis	18	0	0	0
May	2019	July wk 3	tristis	26	0	0	0
May	2019	July wk 4	tristis	2	2	0	2
May	2019	July wk 4	tristis	9	0	0	0
May	2019	July wk 4	tristis	40	13	0	13
May	2019	July wk 4	tristis	9	0	0	0
May	2019	July wk 4	tristis	15	0	0	0
May	2019	July wk 4	tristis	12	0	0	0
May	2019	July wk 4	tristis	12	0	0	0
May	2019	July wk 4	tristis	5	0	0	0
May	2019	July wk 4	tristis	19	0	0	0
May	2019	July wk 4	tristis	23	0	0	0
May	2019	July wk 4	tristis	22	0	0	0
May	2019	July wk 4	tristis	36	0	0	0
May	2019	July wk 4	tristis	16	0	0	0
May	2019	July wk 4	tristis	25	0	0	0
May	2019	July wk 4	tristis	12	0	0	0
May	2019	July wk 4	tristis	13	0	0	0
May	2019	July wk 4	tristis	31	0	0	0
May	2019	July wk 4	tristis	25	0	0	0
May	2019	July wk 4	tristis	21	0	0	0
May	2019	July wk 4	tristis	18	0	0	0
May	2019	July wk 4	tristis	16	0	0	0
May	2019	July wk 4	tristis	15	0	0	0
May	2019	July wk 4	tristis	11	0	0	0
May	2019	July wk 4	tristis	21	0	0	0
May	2019	July wk 4	tristis	10	0	0	0
May	2019	July wk 4	tristis	18	0	0	0
May	2019	July wk 4	tristis	12	0	0	0
May	2019	July wk 4	tristis	10	0	0	0
May	2019	July wk 4	tristis	53	3	0	3
May	2019	July wk 4	tristis	19	0	0	0
May	2019	July wk 4	tristis	22	0	0	0
May	2019	July wk 4	tristis	34	0	0	0
May	2019	July wk 4	tristis	12	0	0	0
May	2019	July wk 4	tristis	19	8	0	8
May	2019	July wk 4	tristis	36	0	0	0
May	2019	July wk 4	tristis	10	0	0	0
May	2019	July wk 4	tristis	38	0	0	0
May	2019	July wk 4	tristis	20	0	0	0
May	2019	July wk 4	tristis	19	0	0	0
May	2019	July wk 4	tristis	18	0	0	0
May	2019	July wk 4	tristis	16	0	0	0
May	2019	July wk 4	tristis	19	0	0	0
May	2019	July wk 4	tristis	20	0	0	0
May	2019	July wk 4	tristis	32	0	0	0
May	2019	July wk 4	tristis	9	0	0	0
May	2019	July wk 4	tristis	15	0	0	0
May	2019	July wk 4	tristis	15	6	0	6
May	2019	July wk 4	tristis	11	0	0	0
May	2019	July wk 4	tristis	10	0	0	0
May	2019	July wk 4	tristis	12	12	0	12
May	2019	July wk 4	tristis	11	1	0	1
May	2019	July wk 4	tristis	19	0	0	0
May	2019	July wk 4	tristis	18	0	0	0
May	2019	July wk 4	tristis	14	0	0	0
May	2019	July wk 4	tristis	6	0	0	0
May	2019	July wk 4	tristis	21	0	0	0
May	2019	July wk 4	tristis	7	0	0	0
May	2019	July wk 4	tristis	26	0	0	0
May	2019	July wk 4	tristis	7	0	0	0
May	2019	July wk 4	tristis	15	0	0	0
May	2019	July wk 4	tristis	16	4	2	6
May	2019	July wk 4	tristis	19	0	0	0
May	2019	July wk 4	tristis	29	4	0	4
May	2019	July wk 4	tristis	19	1	0	1
May	2019	July wk 4	tristis	21	0	0	0
May	2019	July wk 4	tristis	24	0	0	0
May	2019	July wk 4	tristis	10	0	0	0
May	2019	July wk 4	tristis	20	0	0	0
May	2019	July wk 4	tristis	12	0	0	0
May	2019	July wk 4	tristis	14	1	0	1
May	2019	July wk 4	tristis	14	0	0	0
May	2019	July wk 4	tristis	24	0	0	0
May	2019	July wk 4	tristis	13	0	0	0
May	2019	July wk 4	tristis	15	0	0	0
May	2019	July wk 4	tristis	41	0	0	0
May	2019	July wk 4	tristis	16	0	0	0
May	2019	July wk 4	tristis	17	0	0	0
May	2019	July wk 4	tristis	29	0	0	0
May	2019	July wk 4	tristis	14	0	0	0
May	2019	July wk 4	tristis	20	0	0	0
May	2019	July wk 4	tristis	32	0	0	0
May	2019	July wk 4	tristis	31	5	0	5
May	2019	July wk 4	tristis	9	0	0	0
May	2019	July wk 4	tristis	4	0	0	0
May	2019	July wk 4	tristis	13	0	0	0
May	2019	July wk 4	tristis	6	0	0	0
May	2019	July wk 4	tristis	49	0	0	0
May	2019	July wk 4	tristis	28	0	0	0
May	2019	July wk 4	tristis	16	0	0	0
May	2019	July wk 4	tristis	23	0	0	0
May	2019	July wk 4	tristis	6	0	0	0
May	2019	July wk 4	tristis	19	0	0	0
May	2019	July wk 4	tristis	9	0	0	0
May	2019	July wk 4	tristis	18	0	0	0
May	2019	Aug wk 1	tristis	18	0	0	0
May	2019	Aug wk 1	tristis	22	0	0	0
May	2019	Aug wk 1	tristis	27	0	0	0
May	2019	Aug wk 1	tristis	12	0	0	0
May	2019	Aug wk 1	tristis	9	0	0	0
May	2019	Aug wk 1	tristis	17	3	0	3
May	2019	Aug wk 1	tristis	17	0	0	0
May	2019	Aug wk 1	tristis	22	0	0	0
May	2019	Aug wk 1	tristis	17	0	0	0
May	2019	Aug wk 1	tristis	14	1	0	1
May	2019	Aug wk 1	tristis	16	0	0	0
May	2019	Aug wk 1	tristis	22	0	0	0
May	2019	Aug wk 1	tristis	16	0	0	0
May	2019	Aug wk 1	tristis	20	0	0	0
May	2019	Aug wk 1	tristis	33	0	0	0
May	2019	Aug wk 1	tristis	9	0	0	0
May	2019	Aug wk 1	tristis	28	0	0	0
May	2019	Aug wk 1	tristis	16	0	0	0
May	2019	Aug wk 1	tristis	15	0	0	0
May	2019	Aug wk 1	tristis	14	0	0	0
May	2019	Aug wk 1	tristis	28	0	0	0
May	2019	Aug wk 1	tristis	25	1	0	1
May	2019	Aug wk 1	tristis	12	0	0	0
May	2019	Aug wk 1	tristis	28	0	0	0
May	2019	Aug wk 1	tristis	30	0	0	0
May	2019	Aug wk 1	tristis	20	0	0	0
May	2019	Aug wk 1	tristis	24	8	0	8
May	2019	Aug wk 1	tristis	23	0	0	0
May	2019	Aug wk 1	tristis	10	0	0	0
May	2019	Aug wk 1	tristis	16	12	0	12
May	2019	Aug wk 1	tristis	28	0	0	0
May	2019	Aug wk 1	tristis	14	0	0	0
May	2019	Aug wk 1	tristis	9	3	0	3
May	2019	Aug wk 1	tristis	19	0	0	0
May	2019	Aug wk 1	tristis	58	0	0	0
May	2019	Aug wk 1	tristis	18	0	0	0
May	2019	Aug wk 1	tristis	23	0	0	0
May	2019	Aug wk 1	tristis	18	0	0	0
May	2019	Aug wk 1	tristis	21	0	0	0
May	2019	Aug wk 1	tristis	8	0	0	0
May	2019	Aug wk 1	tristis	18	15	0	15
May	2019	Aug wk 1	tristis	7	0	0	0
May	2019	Aug wk 1	tristis	11	3	0	3
May	2019	Aug wk 1	tristis	22	0	0	0
May	2019	Aug wk 1	tristis	24	4	0	4
May	2019	Aug wk 1	tristis	27	0	0	0
May	2019	Aug wk 1	tristis	13	0	0	0
May	2019	Aug wk 1	tristis	29	0	0	0
May	2019	Aug wk 1	tristis	18	0	0	0
May	2019	Aug wk 1	tristis	18	13	0	13
May	2019	Aug wk 1	tristis	15	0	0	0
May	2019	Aug wk 1	tristis	29	0	0	0
May	2019	Aug wk 1	tristis	13	0	0	0
May	2019	Aug wk 1	tristis	15	0	0	0
May	2019	Aug wk 1	tristis	16	0	0	0
May	2019	Aug wk 1	tristis	16	2	0	2
May	2019	Aug wk 1	tristis	18	16	0	16
May	2019	Aug wk 2	tristis	23	0	0	0
May	2019	Aug wk 2	tristis	11	0	0	0
May	2019	Aug wk 2	tristis	15	0	0	0
May	2019	Aug wk 2	tristis	14	0	0	0
May	2019	Aug wk 2	tristis	19	0	0	0
May	2019	Aug wk 2	tristis	16	1	0	1
May	2019	Aug wk 2	tristis	17	0	0	0
May	2019	Aug wk 2	tristis	15	11	0	11
May	2019	Aug wk 2	tristis	21	1	0	1
May	2019	Aug wk 2	tristis	12	0	0	0
May	2019	Aug wk 2	tristis	17	5	0	5
May	2019	Aug wk 2	tristis	20	5	0	5
May	2019	Aug wk 2	tristis	14	0	0	0
May	2019	Aug wk 2	tristis	22	2	0	2
May	2019	Aug wk 2	tristis	24	15	0	15
May	2019	Aug wk 2	tristis	8	4	0	4
May	2019	Aug wk 2	tristis	18	3	0	3
May	2019	Aug wk 2	tristis	20	4	0	4
May	2019	Aug wk 2	tristis	16	14	0	14
May	2019	Aug wk 2	tristis	55	26	0	26
May	2019	Aug wk 2	tristis	13	0	0	0
May	2019	Aug wk 2	tristis	24	0	0	0
May	2019	Aug wk 2	tristis	11	1	0	1
May	2019	Aug wk 2	tristis	26	0	0	0
May	2019	Aug wk 2	tristis	21	3	0	3
May	2019	Aug wk 2	tristis	6	6	0	6
May	2019	Aug wk 2	tristis	20	0	0	0
May	2019	Aug wk 2	tristis	30	0	0	0
May	2019	Aug wk 2	tristis	14	0	0	0
May	2019	July wk 3	armiger	14	8	0	8
May	2019	July wk 3	armiger	12	0	0	0
May	2019	July wk 4	armiger	16	0	0	0
May	2019	July wk 4	armiger	9	0	0	0
May	2019	July wk 4	armiger	17	0	0	0
May	2019	July wk 4	armiger	2	0	0	0
May	2019	July wk 4	armiger	22	0	0	0
May	2019	July wk 4	armiger	17	0	0	0
May	2019	July wk 4	armiger	12	0	0	0
May	2019	Aug wk 2	armiger	6	1	0	1
May	2019	Aug wk 2	armiger	11	0	0	0
May	2019	Aug wk 2	armiger	8	8	0	8
May	2019	Aug wk 2	armiger	7	0	0	0
June	2020	July wk 1	tristis	25	0	0	0
June	2020	July wk 1	tristis	9	0	0	0
June	2020	July wk 1	tristis	14	0	0	0
June	2020	July wk 1	tristis	11	1	0	1
June	2020	July wk 1	tristis	8	0	0	0
June	2020	July wk 1	tristis	22	0	0	0
June	2020	July wk 1	tristis	9	0	0	0
June	2020	July wk 1	tristis	10	0	0	0
June	2020	July wk 1	tristis	16	0	0	0
June	2020	July wk 1	tristis	10	1	0	1
June	2020	July wk 1	tristis	9	0	0	0
June	2020	July wk 1	tristis	12	0	0	0
June	2020	July wk 1	tristis	16	4	0	4
June	2020	July wk 1	tristis	28	0	2	2
June	2020	July wk 1	tristis	21	0	0	0
June	2020	July wk 1	tristis	14	2	0	2
June	2020	July wk 1	tristis	10	0	0	0
June	2020	July wk 1	tristis	8	0	0	0
June	2020	July wk 1	tristis	15	0	0	0
June	2020	July wk 1	tristis	4	0	0	0
June	2020	July wk 1	tristis	6	0	0	0
June	2020	July wk 1	tristis	11	0	0	0
June	2020	July wk 1	tristis	6	0	0	0
June	2020	July wk 1	tristis	8	0	0	0
June	2020	July wk 1	tristis	7	0	0	0
June	2020	July wk 1	tristis	15	2	0	2
June	2020	July wk 1	tristis	14	0	0	0
June	2020	July wk 1	tristis	13	0	0	0
June	2020	July wk 1	tristis	7	0	0	0
June	2020	July wk 1	tristis	15	0	0	0
June	2020	July wk 1	tristis	7	0	0	0
June	2020	July wk 1	tristis	8	0	0	0
June	2020	July wk 1	tristis	7	0	0	0
June	2020	July wk 1	tristis	16	0	0	0
June	2020	July wk 1	tristis	13	0	0	0
June	2020	July wk 1	tristis	16	0	0	0
June	2020	July wk 1	tristis	11	0	0	0
June	2020	July wk 1	tristis	12	0	0	0
June	2020	July wk 1	tristis	3	0	0	0
June	2020	July wk 1	tristis	14	0	0	0
June	2020	July wk 1	tristis	20	6	0	6
June	2020	July wk 1	tristis	14	1	0	1
June	2020	July wk 1	tristis	13	13	0	13
June	2020	July wk 1	tristis	15	0	0	0
June	2020	July wk 1	tristis	16	0	0	0
June	2020	July wk 1	tristis	15	0	0	0
June	2020	July wk 1	tristis	20	0	0	0
June	2020	July wk 1	tristis	17	0	0	0
June	2020	July wk 1	tristis	15	0	0	0
June	2020	July wk 1	tristis	21	0	0	0
June	2020	July wk 1	tristis	21	0	0	0
June	2020	July wk 1	tristis	15	0	0	0
June	2020	July wk 1	tristis	20	0	0	0
June	2020	July wk 1	tristis	15	0	0	0
June	2020	July wk 1	tristis	9	0	0	0
June	2020	July wk 1	tristis	8	0	0	0
June	2020	July wk 1	tristis	13	0	0	0
June	2020	July wk 1	tristis	13	0	0	0
June	2020	July wk 1	tristis	16	7	0	7
June	2020	July wk 1	tristis	16	0	0	0
June	2020	July wk 1	tristis	12	0	0	0
June	2020	July wk 1	tristis	19	0	0	0
June	2020	July wk 1	tristis	16	0	0	0
June	2020	July wk 1	tristis	18	0	0	0
June	2020	July wk 1	tristis	18	18	0	18
June	2020	July wk 1	tristis	15	6	0	6
June	2020	July wk 1	tristis	6	1	0	1
June	2020	July wk 1	tristis	9	0	0	0
June	2020	July wk 1	tristis	22	0	0	0
June	2020	July wk 1	tristis	10	2	0	2
June	2020	July wk 1	tristis	10	4	0	4
June	2020	July wk 1	tristis	15	8	0	8
June	2020	July wk 1	tristis	5	3	0	3
June	2020	July wk 1	tristis	13	3	0	3
June	2020	July wk 1	tristis	8	0	0	0
June	2020	July wk 1	tristis	34	7	0	7
June	2020	July wk 1	tristis	13	1	0	1
June	2020	July wk 1	tristis	9	9	0	9
June	2020	July wk 1	tristis	24	2	0	2
June	2020	July wk 1	tristis	16	0	0	0
June	2020	July wk 1	tristis	25	0	0	0
June	2020	July wk 1	tristis	16	0	0	0
June	2020	July wk 1	tristis	13	0	0	0
June	2020	July wk 1	tristis	14	10	0	10
June	2020	July wk 1	tristis	14	0	0	0
June	2020	July wk 1	tristis	2	0	0	0
June	2020	July wk 1	tristis	18	13	0	13
June	2020	July wk 1	tristis	17	0	0	0
June	2020	July wk 1	tristis	14	0	0	0
June	2020	July wk 1	tristis	19	9	0	9
June	2020	July wk 1	tristis	19	0	0	0
June	2020	July wk 1	tristis	16	0	0	0
June	2020	July wk 1	tristis	15	0	0	0
June	2020	July wk 1	tristis	9	3	0	3
June	2020	July wk 1	tristis	7	0	0	0
June	2020	July wk 1	tristis	5	0	0	0
June	2020	July wk 1	tristis	16	0	0	0
June	2020	July wk 1	tristis	10	0	0	0
June	2020	July wk 1	tristis	18	0	0	0
June	2020	July wk 1	tristis	18	0	0	0
June	2020	July wk 1	tristis	16	0	0	0
June	2020	July wk 1	tristis	12	1	0	1
June	2020	July wk 1	tristis	17	0	0	0
June	2020	July wk 2	tristis	30	0	0	0
June	2020	july wk 2	tristis	9	0	0	0
June	2020	july wk 2	tristis	20	1	0	1
June	2020	july wk 2	tristis	16	10	0	10
June	2020	july wk 2	tristis	19	0	0	0
June	2020	july wk 2	tristis	22	0	0	0
June	2020	july wk 2	tristis	6	0	0	0
June	2020	july wk 2	tristis	14	0	0	0
June	2020	july wk 2	tristis	23	0	0	0
June	2020	july wk 2	tristis	10	0	0	0
June	2020	july wk 2	tristis	24	0	0	0
June	2020	july wk 2	tristis	16	0	0	0
June	2020	july wk 2	tristis	26	0	0	0
June	2020	july wk 2	tristis	25	5	0	5
June	2020	july wk 2	tristis	25	0	0	0
June	2020	july wk 2	tristis	9	0	0	0
June	2020	july wk 2	tristis	16	0	0	0
June	2020	july wk 2	tristis	20	1	0	1
June	2020	july wk 2	tristis	20	0	0	0
June	2020	july wk 2	tristis	14	2	0	2
June	2020	july wk 2	tristis	19	0	0	0
June	2020	july wk 2	tristis	12	0	0	0
June	2020	july wk 2	tristis	14	0	0	0
June	2020	july wk 2	tristis	10	0	0	0
June	2020	july wk 2	tristis	12	2	0	2
June	2020	july wk 2	tristis	8	0	0	0
June	2020	july wk 2	tristis	14	0	0	0
June	2020	july wk 2	tristis	22	0	0	0
June	2020	july wk 2	tristis	12	0	0	0
June	2020	july wk 2	tristis	13	0	0	0
June	2020	july wk 2	tristis	7	0	0	0
June	2020	july wk 2	tristis	16	0	0	0
June	2020	july wk 2	tristis	7	0	0	0
June	2020	july wk 2	tristis	19	0	0	0
June	2020	july wk 2	tristis	11	0	0	0
June	2020	july wk 2	tristis	26	0	0	0
June	2020	july wk 2	tristis	10	10	0	10
June	2020	july wk 2	tristis	16	2	0	2
June	2020	july wk 2	tristis	18	1	0	1
June	2020	july wk 2	tristis	22	0	0	0
June	2020	july wk 2	tristis	10	0	0	0
June	2020	july wk 2	tristis	16	0	0	0
June	2020	july wk 2	tristis	8	0	0	0
June	2020	july wk 2	tristis	11	0	0	0
June	2020	july wk 2	tristis	10	0	0	0
June	2020	july wk 2	tristis	16	2	0	2
June	2020	july wk 2	tristis	2	0	0	0
June	2020	july wk 2	tristis	16	1	0	1
June	2020	july wk 2	tristis	5	0	0	0
June	2020	july wk 2	tristis	15	15	0	15
June	2020	july wk 2	tristis	5	4	0	4
June	2020	july wk 2	tristis	16	0	0	0
June	2020	july wk 2	tristis	3	2	0	2
June	2020	july wk 2	tristis	4	1	0	1
June	2020	july wk 2	tristis	10	8	0	8
June	2020	july wk 2	tristis	23	0	0	0
June	2020	july wk 2	tristis	11	9	0	9
June	2020	july wk 2	tristis	13	1	0	1
June	2020	july wk 2	tristis	17	17	0	17
June	2020	july wk 2	tristis	14	0	0	0
June	2020	july wk 2	tristis	13	13	0	13
June	2020	july wk 2	tristis	11	5	0	5
June	2020	july wk 2	tristis	7	0	0	0
June	2020	july wk 2	tristis	14	14	0	14
June	2020	july wk 2	tristis	24	16	0	16
June	2020	july wk 2	tristis	16	1	0	1
June	2020	july wk 2	tristis	13	1	0	1
June	2020	july wk 2	tristis	14	0	0	0
June	2020	july wk 2	tristis	10	4	0	4
June	2020	july wk 2	tristis	14	14	0	14
June	2020	july wk 2	tristis	16	15	1	16
June	2020	july wk 2	tristis	19	14	0	14
June	2020	july wk 2	tristis	17	1	0	1
June	2020	july wk 2	tristis	11	11	0	11
June	2020	july wk 2	tristis	21	17	0	17
June	2020	july wk 2	tristis	25	15	0	15
June	2020	july wk 2	tristis	17	12	0	12
June	2020	july wk 2	tristis	18	14	0	14
June	2020	july wk 2	tristis	32	16	0	16
June	2020	july wk 2	tristis	24	24	0	24
June	2020	july wk 2	tristis	11	3	0	3
June	2020	july wk 2	tristis	11	11	0	11
June	2020	july wk 2	tristis	16	15	0	15
June	2020	july wk 2	tristis	29	8	0	8
June	2020	july wk 2	tristis	20	18	0	18
June	2020	july wk 2	tristis	24	5	0	5
June	2020	july wk 2	tristis	12	0	0	0
June	2020	july wk 2	tristis	13	1	0	1
June	2020	july wk 2	tristis	13	0	0	0
June	2020	july wk 2	tristis	19	0	0	0
June	2020	july wk 2	tristis	4	0	0	0
June	2020	july wk 2	tristis	14	0	0	0
June	2020	july wk 2	tristis	10	6	0	6
June	2020	july wk 2	tristis	10	8	0	8
June	2020	july wk 2	tristis	24	24	0	24
June	2020	july wk 2	tristis	21	2	0	2
June	2020	july wk 2	tristis	19	1	0	1
June	2020	july wk 2	tristis	7	0	0	0
June	2020	july wk 2	tristis	16	16	0	16
June	2020	july wk 2	tristis	23	0	0	0
June	2020	july wk 2	tristis	14	0	0	0
June	2020	july wk 2	tristis	10	0	0	0
June	2020	july wk 2	tristis	10	0	0	0
June	2020	july wk 2	tristis	14	0	0	0
June	2020	july wk 2	tristis	14	0	0	0
June	2020	july wk 2	tristis	20	0	0	0
June	2020	july wk 2	tristis	9	0	0	0
June	2020	july wk 2	tristis	10	0	0	0
June	2020	july wk 2	tristis	5	0	0	0
June	2020	july wk 2	tristis	23	0	0	0
June	2020	july wk 2	tristis	9	0	0	0
June	2020	july wk 2	tristis	8	0	0	0
June	2020	july wk 2	tristis	5	0	0	0
June	2020	july wk 2	tristis	8	0	0	0
June	2020	july wk 2	tristis	10	0	0	0
June	2020	july wk 2	tristis	14	0	0	0
June	2020	july wk 2	tristis	33	0	0	0
June	2020	july wk 2	tristis	14	0	0	0
June	2020	july wk 2	tristis	25	0	0	0
June	2020	july wk 2	tristis	10	0	0	0
June	2020	july wk 2	tristis	21	0	0	0
June	2020	july wk 2	tristis	12	0	0	0
June	2020	july wk 2	tristis	16	0	0	0
June	2020	july wk 2	tristis	13	1	0	1
June	2020	july wk 2	tristis	3	0	0	0
June	2020	july wk 2	tristis	2	0	0	0
June	2020	july wk 2	tristis	9	2	0	2
June	2020	july wk 2	tristis	19	2	0	2
June	2020	july wk 2	tristis	26	0	0	0
June	2020	july wk 2	tristis	22	0	0	0
June	2020	july wk 2	tristis	10	0	0	0
June	2020	july wk 2	tristis	24	0	0	0
June	2020	july wk 2	tristis	33	0	0	0
June	2020	july wk 2	tristis	9	5	0	5
June	2020	july wk 3	tristis	14	0	0	0
June	2020	july wk 3	tristis	34	0	0	0
June	2020	july wk 3	tristis	17	0	0	0
June	2020	july wk 3	tristis	7	0	0	0
June	2020	july wk 3	tristis	14	0	0	0
June	2020	july wk 3	tristis	19	0	0	0
June	2020	july wk 3	tristis	44	0	0	0
June	2020	july wk 3	tristis	29	0	0	0
June	2020	july wk 3	tristis	40	0	0	0
June	2020	july wk 3	tristis	14	0	0	0
June	2020	july wk 3	tristis	19	0	0	0
June	2020	july wk 3	tristis	20	0	0	0
[truncated: 231 more rows]
